# Supplementary material for: Synthesis, Structural Characterization, and DFT Investigations of [MxM′5–xFe4(CO)16]3– (M, M′ = Cu, Ag, Au; M ≠ M′) 2-D Molecular Alloy Clusters
Source: Inorg Chem. 2020 Oct 20;59(21):15936–52. doi: 10.1021/acs.inorgchem.0c02443 (PMC8015236; doi:10.1021/acs.inorgchem.0c02443)
Supplement: Supplementary file 2 — ic0c02443_si_002.xyz [file ic0c02443_si_002.xyz]

41
Cu4Ag-is1
  Ag  0.01841534736177      0.00928132240920      0.97319279595125
  Fe  2.96024518496959      0.12294934589433     -1.92859185014644
  Fe  1.89968765557946      0.06503481313236      2.88595144797738
  Fe  -2.92549775269171     -0.10674327654069      3.87303292374044
  Fe  -1.86402296907441     -0.03370665905449     -0.93925604666519
  Cu  -2.56680364928082     -0.06606191533663      1.47742643315962
  Cu  0.55996398100740      0.04403456633586     -1.60546272183177
  Cu  2.60103700684234      0.09174067297509      0.46736643979963
  Cu  -0.52550623965811     -0.01963018588024      3.55063113077967
  C   2.46701883919827      1.73961929614904     -1.48521277845411
  O   2.23210191619195      2.85990905993604     -1.28362666130794
  C   4.66685076746763      0.17957338036145     -1.69768681097553
  O   5.82325374070285      0.21725484064895     -1.60432791161505
  C   2.76116907881892      0.13144778743131     -3.64011658718465
  O   2.68839276247934      0.13842755685213     -4.79857171125788
  C   2.58154268746505     -1.53290065545251     -1.51807580435015
  O   2.42494749152655     -2.67020331638043     -1.33742633002814
  C   1.47052908266587      1.73387453764765      2.51593576966117
  O   1.28338513209573      2.86376046930250      2.37133309633040
  C   1.59141466891390     -1.62856662455059      2.50743024188799
  O   1.48731258054276     -2.76813382830017      2.35553785028523
  C   1.73982458647557      0.05485540272273      4.60555562993845
  O   1.79660819665576      0.05305287482871      5.76411220656307
  C   3.62037654179642      0.12719479502085      2.74984310747071
  O   4.77725812168503      0.16760964194662      2.82367568131938
  C   -2.55325224195919      1.55182407627431      3.46802367338224
  O   -2.40126392429779      2.69043003789974      3.29158125474518
  C   -2.72353735348402     -0.12103987911493      5.58421275604999
  O   -2.64902462736280     -0.13202725480923      6.74252324801079
  C   -2.42867416796416     -1.72045225066201      3.42254230051550
  O   -2.19109251152462     -2.83883968755691      3.21448331246114
  C   -4.63215304393726     -0.16755736059809      3.64335408999600
  O   -5.78847684572285     -0.20803137770815      3.55032875062676
  C   -1.54969709654872      1.65714877817313     -0.55363548671563
  O   -1.44171879587735      2.79579608762340     -0.39770837993755
  C   -1.44036785395257     -1.70498235298364     -0.57405368657626
  O   -1.25729008250914     -2.83594864204929     -0.43277995797614
  C   -3.58505561645789     -0.09008256616667     -0.80502388608470
  O   -4.74199782308410     -0.12638214302377     -0.88006875863588
  C   -1.70474688571486     -0.01807954312098     -2.65892683013547
  O   -1.76328988933982     -0.01241482427596     -3.81739394077366
41
Cu4Ag-is2
  Cu  -0.02596912293749     -0.01298999956372      0.90418883493456
  Fe  3.02336015092682      0.16051013326844     -2.01716845111525
  Fe  1.74232096289027      0.02069397240461      2.70046789674664
  Fe  -2.94958176638837     -0.07432571632625      4.15836174620176
  Fe  -1.75643261334428     -0.05828267725660     -0.95691238101156
  Ag  -2.62957311845833     -0.08683229570523      1.57865501611282
  Cu  0.64643206938901      0.03534189448705     -1.56867203526925
  Cu  2.46765333434291      0.04373206584194      0.33494248981364
  Cu  -0.61029733114046     -0.02280388392620      3.46028806249733
  C   2.52006131307530      1.77265370836820     -1.56670970521351
  O   2.28091448630734      2.89021672124812     -1.35842975712128
  C   4.72007989403004      0.23632184253020     -1.72877030297608
  O   5.87182545480285      0.28811150329385     -1.59625512535211
  C   2.83784438941515      0.21030044261354     -3.72902154505632
  O   2.77372169443537      0.24507188663384     -4.88731562159049
  C   2.68675731517352     -1.52072307229059     -1.68272290341802
  O   2.56101894735632     -2.66951108378364     -1.55572529707035
  C   1.29684808428239      1.67440588079103      2.30123214944354
  O   1.09618648390757      2.79940909626770      2.13502006734144
  C   1.36588527057384     -1.64615035316458      2.28703315822494
  O   1.21594160673081     -2.77756005053907      2.10855857337908
  C   1.64021342648911      0.01207724895984      4.42651678778729
  O   1.73956154562587      0.00836413061897      5.58198920125240
  C   3.46643750506230      0.05467987520994      2.57882763374450
  O   4.62280860775638      0.07557053849275      2.66202516346985
  C   -2.51705892116352      1.59327332816276      3.84307586265647
  O   -2.32953006844925      2.73400139356624      3.73419810154940
  C   -2.81113494982085     -0.05865178898484      5.87123319464746
  O   -2.76966662958857     -0.04968903956057      7.03014561560819
  C   -2.42747001460807     -1.71941141479523      3.86516941920171
  O   -2.17928552330041     -2.85017399788878      3.77115521818667
  C   -4.64866829728441     -0.12192014499913      3.85438393347635
  O   -5.80384989636897     -0.15312671990603      3.74005739014796
  C   -1.43179926226083      1.61996454661663     -0.53400239608608
  O   -1.31810865120335      2.75512170129415     -0.35483000872598
  C   -1.31852907328119     -1.71348400657939     -0.54874594903144
  O   -1.12586091298243     -2.84016253201683     -0.38249946634395
  C   -3.48484986638842     -0.11779942673363     -0.96209706631338
  O   -4.63334141072026     -0.15591182769288     -1.11896157573287
  C   -1.53362583138343     -0.04499435513243     -2.66961583704497
  O   -1.55337328150024     -0.04228252382414     -3.82894209195124
41
Cu3Ag2-is1
  Ag  -0.01021248999585      0.01365635922639      0.90359381825359
  Fe  3.00922419175764      0.12257101452496     -1.95093182271327
  Fe  1.84833838593161      0.06561774289000      2.84135323165223
  Fe  -2.94420543067436     -0.11158998534855      4.07217309190067
  Fe  -1.84859271786851     -0.03088119603045     -1.08255053697460
  Ag  -2.73226030491665     -0.08156129539912      1.48686390678845
  Cu  0.60692045475270      0.04474456233567     -1.66258269909118
  Cu  2.58633649340714      0.09354657039625      0.43538869876979
  Cu  -0.56876323754423     -0.02211401539980      3.51952715334109
  C   2.51001243161079      1.73997565655608     -1.51761282459123
  O   2.27091387596300      2.86000822713217     -1.31895494360681
  C   4.71166080312145      0.18079914958551     -1.68953087096706
  O   5.86581316914981      0.21927593646804     -1.57462527851715
  C   2.83886769265769      0.12870110235434     -3.66590487225943
  O   2.78640204434544      0.13384949922795     -4.82524959361342
  C   2.62698931628733     -1.53317140547803     -1.54442087529890
  O   2.46765943971357     -2.67007980113130     -1.36326965671891
  C   1.40553343452299      1.73316381844389      2.48194551194258
  O   1.20762181812010      2.86166403018623      2.34087617703759
  C   1.52200957242441     -1.62583583788652      2.46959722984732
  O   1.40306097060202     -2.76415099359488      2.31875422828051
  C   1.71605756420163      0.05515252580818      4.56363871112238
  O   1.78820123552020      0.05389126753151      5.72058778233624
  C   3.56876708487532      0.12699697954488      2.69186904599275
  O   4.72567579100057      0.16748198833720      2.76764902234632
  C   -2.55765287231136      1.56151882462842      3.72577045822212
  O   -2.40030872482211      2.70435115566792      3.59300301186637
  C   -2.71366962688653     -0.12071167806980      5.77732701972839
  O   -2.61561851710638     -0.12836458688371      6.93260987498616
  C   -2.43670840369066     -1.74445746215773      3.69087634146250
  O   -2.19573825156605     -2.86972939344011      3.53538581341504
  C   -4.65830675975615     -0.17068923435958      3.87337917653140
  O   -5.81745736673676     -0.21007460028929      3.81917552246989
  C   -1.57145580278417      1.66118964283418     -0.66665357127072
  O   -1.48750207918185      2.79963520558101     -0.49458974187431
  C   -1.45852084756169     -1.70775245195815     -0.69795109637872
  O   -1.29695777320355     -2.84088592374985     -0.54668316051963
  C   -3.57605806930019     -0.08751920202699     -1.09404315879615
  O   -4.72439549198548     -0.12267566032287     -1.25272245461207
  C   -1.56942393957017     -0.00309696510489     -2.78653186412786
  O   -1.56438806250270      0.01058542937085     -3.94640580636205
41
Cu3Ag2-is2
  Cu  0.01748710567605      0.01176666592126      0.97273047904994
  Fe  3.07709671960463      0.13224681746621     -2.18353028284275
  Fe  1.70548702978138      0.05838828793437      2.87438561653582
  Fe  -3.04202517736742     -0.11126159411129      4.12880130588622
  Fe  -1.67058102807966     -0.03143145541905     -0.92896148146147
  Ag  -2.61250427648711     -0.08354890485112      1.57151895193667
  Cu  0.72014269752532      0.05083572027311     -1.57932861381633
  Ag  2.64724197952558      0.10992156663289      0.37373614934086
  Cu  -0.68517788073479     -0.02691348023101      3.52464514074627
  C   2.61380468101160      1.77939849934494     -1.81112006889583
  O   2.39806156397406      2.91099411724087     -1.66425157279230
  C   4.79293645500159      0.19234884360598     -2.00807355115744
  O   5.95199884935918      0.23229257361608     -1.96705750775589
  C   2.79110403818296      0.13060614714014     -3.87989051311214
  O   2.66051068094045      0.13127584002153     -5.03203326761447
  C   2.73272956842649     -1.54801444419668     -1.82833049118576
  O   2.59859859046386     -2.69334174069205     -1.69278035417534
  C   1.25917192317619      1.71452406192078      2.47575841299842
  O   1.05736627855057      2.84077586399847      2.31833314963774
  C   1.36885966331731     -1.61651227808169      2.44791281008843
  O   1.24348628434915     -2.75103410355090      2.27106743330543
  C   1.49410028859199      0.03640994574505      4.58921875647064
  O   1.52984807265772      0.02764414966202      5.74798866617423
  C   3.43393041598524      0.11425363596726      2.89468111974337
  O   4.57962028379913      0.14879577004827      3.07356438192449
  C   -2.69898858150298      1.57012071198031      3.77673550986956
  O   -2.56571649113447      2.71580829422614      3.64339678340189
  C   -2.75462727558537     -0.11297291642200      5.82493804878025
  O   -2.62334712562064     -0.11590775003294      6.97700161181842
  C   -2.57851432075991     -1.75726355159969      3.75237497879193
  O   -2.36257629397839     -2.88847269145213      3.60286964485596
  C   -4.75798226290196     -0.17174591030125      3.95457377307514
  O   -5.91706432572643     -0.21204308659915      3.91451061063036
  C   -1.33224729202573      1.64292034742478     -0.50152011642887
  O   -1.20563307714438      2.77718385509414     -0.32403816927770
  C   -1.22569075979455     -1.68813759237019     -0.53122874892222
  O   -1.02494300503927     -2.81469569213168     -0.37450781448005
  C   -3.39909155154132     -0.08577158190941     -0.94938714391063
  O   -4.54481410637526     -0.11920741775879     -1.12828344835887
  C   -1.45918571552772     -0.00850861341298     -2.64376323999538
  O   -1.49500362257310      0.00130808985940     -3.80252694887865
41
Cu3Ag2-is3
  Cu  0.04470818921653      0.01933033516714      0.94565524292515
  Fe  3.06908614536257      0.13000354836832     -2.03494525450740
  Fe  1.87882802526349      0.06485983703426      2.71293344123188
  Fe  -3.19278248120514     -0.11873798796926      4.13657297174429
  Fe  -1.69401211184798     -0.03044124646129     -0.91540925162652
  Ag  -2.65247230270737     -0.08312069374840      1.57750684526723
  Cu  0.70184960836653      0.04752802228716     -1.54425764044251
  Cu  2.54272744249494      0.09665590375706      0.32538253471857
  Ag  -0.62730270975941     -0.02771612816930      3.63362023947019
  C   2.59737811759484      1.75986956550804     -1.61691417344800
  O   2.37650319467532      2.88575508899347     -1.43134501239501
  C   4.77257107530626      0.18998350444681     -1.78342965118701
  O   5.92698175198814      0.22974625877957     -1.67347891459579
  C   2.84837440310223      0.13614960262882     -3.74375407007125
  O   2.75919308607414      0.14183163722764     -4.90062330824565
  C   2.71896446318567     -1.53687292553264     -1.64586707254496
  O   2.58136684372018     -2.67877252328476     -1.47927472248022
  C   1.40172304672817      1.71742863258064      2.33712574878879
  O   1.18713179486148      2.84226690213823      2.18654093184493
  C   1.51003189514358     -1.61061452877371      2.31724449120058
  O   1.36900331538681     -2.74484239264073      2.15102555563148
  C   1.90007127796114      0.05529489708636      4.44235711522921
  O   2.07332840394084      0.05416075557614      5.58915700997987
  C   3.59241453978788      0.12385884841575      2.49687326403260
  O   4.75077932842699      0.16278125042513      2.53060995771356
  C   -2.88524353684576      1.57404646207456      3.78829204307208
  O   -2.78206130456460      2.72232170939882      3.65533869838320
  C   -2.97873280628759     -0.12332799934554      5.84647768320655
  O   -2.91444770273372     -0.12875738390746      7.00445957430736
  C   -2.76571689057835     -1.77978448169718      3.76246722953328
  O   -2.58046062284255     -2.91563668208160      3.61243793560749
  C   -4.89809610584590     -0.17687568701560      3.89549145594756
  O   -6.05429597252874     -0.21580495944721      3.81311475317343
  C   -1.36889561438292      1.64294221617852     -0.47461781638703
  O   -1.25120171390168      2.77633235608370     -0.28600134579455
  C   -1.26223389616830     -1.68498998989687     -0.49631149284665
  O   -1.06995153717590     -2.81052926692726     -0.32260911501270
  C   -3.42200117861254     -0.08428806763312     -0.96411207329747
  O   -4.56543282267582     -0.11760190035088     -1.15547179621569
  C   -1.45163037440837     -0.00992993356334     -2.62637080728076
  O   -1.46817526351513     -0.00146755570997     -3.78576120463017
41
Cu3Ag2-is4
  Cu  -0.09382202106285      0.01398062052632      0.86038302733304
  Fe  3.25957804068849      0.13529274567379     -1.98362404767084
  Fe  1.67563907912796      0.06004890500047      2.65691177587883
  Fe  -2.98614887566949     -0.11314148347523      4.17056813120469
  Fe  -1.89798670483142     -0.03386194416637     -0.97323157216349
  Ag  -2.69582828108033     -0.08637082063002      1.58846385074911
  Ag  0.67404622666272      0.05651190236586     -1.73231315390313
  Cu  2.48765318707915      0.09120339362198      0.32968577913197
  Cu  -0.66324219687771     -0.02122046501123      3.43297577932067
  C   2.88379526307222      1.77751263340576     -1.50663458833593
  O   2.73424737940559      2.90748669339297     -1.28395981993488
  C   4.96501425087187      0.18641030181601     -1.77836082203308
  O   6.12079878167062      0.22029289667397     -1.69250159143848
  C   3.02325035119447      0.14104971064836     -3.69407501218441
  O   2.95295464565164      0.14730660282980     -4.85292187836710
  C   2.98880048026993     -1.53500434406990     -1.53434798944738
  O   2.91209489909877     -2.67587567047343     -1.33098731385366
  C   1.21354165782996      1.70535439859515      2.24220058567356
  O   0.99982149300393      2.82654243736571      2.06490284317012
  C   1.31642096225576     -1.60913770279056      2.23564764752715
  O   1.17451198198990     -2.74035319567783      2.05056144273190
  C   1.56224094392267      0.05518495109636      4.38277127448159
  O   1.66201060382972      0.05789350287406      5.53819131999761
  C   3.40235905145456      0.11294539926368      2.57133841423915
  O   4.55552101309906      0.14681595738619      2.68970819430381
  C   -2.58294968096808      1.56368303968597      3.86923606275682
  O   -2.41200925746674      2.70806401908915      3.76944151124569
  C   -2.80481486715474     -0.12224008968640      5.87946998147268
  O   -2.73471357426050     -0.13041395273277      7.03675658550312
  C   -2.45666238350600     -1.74885529985130      3.83893269675868
  O   -2.20036860574919     -2.87520178856131      3.71893458961405
  C   -4.69194224710810     -0.17575815120862      3.91008283416288
  O   -5.84886767964231     -0.21793411522697      3.82284385680594
  C   -1.56365840988147      1.64659416368017     -0.55993049089993
  O   -1.44781684633995      2.78316585158449     -0.39035625483897
  C   -1.44712482445360     -1.69353777669265     -0.58767332170346
  O   -1.25011575857708     -2.82176415531147     -0.43816594926184
  C   -3.62327746791767     -0.09449446271844     -0.89076793989509
  O   -4.77735531667058     -0.13283790144962     -0.99785708462149
  C   -1.78916200316515     -0.01483830069402     -2.69798756579595
  O   -1.87856428979604     -0.00746350614811     -3.85418178771404
41
Cu2Ag3-is1
  Cu  0.06141578534451      0.00765833408142      1.03689309642864
  Fe  3.22606815661584      0.14425809490599     -2.23697580869245
  Fe  1.89459933287093      0.05761547872993      2.85853813574143
  Fe  -3.23135057470553     -0.11085743870951      3.98405885084261
  Fe  -1.80007075541255     -0.04182145605725     -0.70120697869637
  Cu  -2.53729076931506     -0.07534909937738      1.65428443273445
  Ag  0.68126155420273      0.05394428550468     -1.66577409659172
  Ag  2.73419544721162      0.10277550633770      0.32540227687208
  Ag  -0.65955711234129     -0.03101675827901      3.63801173152387
  C   2.81142489778864      1.80673992306150     -1.85558410918932
  O   2.63198645929320      2.94288297917857     -1.70188251891193
  C   4.93596205812373      0.19989360332785     -2.02820932332657
  O   6.09343809326304      0.23729713067094     -1.96798211536461
  C   2.97565049957600      0.15493810742066     -3.94201075783246
  O   2.88595504144765      0.16450617120545     -5.09810726203168
  C   2.92628075173935     -1.55075152486350     -1.89303598261725
  O   2.82581205833134     -2.69968185236867     -1.76447910327670
  C   1.45104445992738      1.71623424813969      2.45868075743162
  O   1.25963552410512      2.84391833405440      2.29852692903705
  C   1.56571891128334     -1.62371323137766      2.44304097031716
  O   1.45352231838035     -2.76022003649107      2.27086868822620
  C   1.77851964768821      0.04509408131551      4.58327055566316
  O   1.87078182713203      0.04226134030087      5.73929203287993
  C   3.62129090213360      0.11601212468858      2.80054306355710
  O   4.77297608875357      0.15275319696224      2.92921293104856
  C   -2.90472979852089      1.56875570138251      3.61000163525001
  O   -2.79211624834309      2.71326817693611      3.44995857137411
  C   -3.12303266867079     -0.11881382587633      5.70702111291574
  O   -3.12489657665212     -0.12625035452546      6.86730604566428
  C   -2.79614521135350     -1.76024793259237      3.58692623873576
  O   -2.60856331486305     -2.89275166172153      3.41142009282904
  C   -4.91314520173837     -0.16263460955445      3.62495354484257
  O   -6.05805143463113     -0.19713291765181      3.44562360630347
  C   -1.43819388667559      1.63360609156840     -0.29805795253700
  O   -1.30210175035841      2.76768190717559     -0.12583630124561
  C   -1.32158293427657     -1.69062489429295     -0.31001129847176
  O   -1.10643259893620     -2.81402990126510     -0.14816381259724
  C   -3.51774150694913     -0.10435958665662     -0.51575211627223
  O   -4.67467550781663     -0.14514112395280     -0.58313474066321
  C   -1.82171841164041     -0.03594321005224     -2.43137903740158
  O   -2.00827455201190     -0.03771840128291     -3.57612198449916
41
Cu2Ag3-is2
  Ag  0.01756362827505      0.01211775991600      0.97260352949427
  Fe  3.19738837516322      0.13651335843994     -1.98424963375182
  Fe  1.99424062992330      0.06453274372775      2.82215953031123
  Fe  -3.16243641894768     -0.11151430620433      3.92968974722151
  Fe  -1.95915606200310     -0.04135115799419     -0.87685474665367
  Cu  -2.59555853875008     -0.07645644654857      1.55767614117909
  Ag  0.61131827711185      0.05752535042321     -1.75187759115818
  Cu  2.63066006114747      0.10080651557380      0.38776920717603
  Ag  -0.57636213458355     -0.03320932171962      3.69709215667917
  C   2.80187942021763      1.77367746594818     -1.50457930346426
  O   2.63432692140804      2.90156066486862     -1.28360703539390
  C   4.90710584925579      0.18884049230404     -1.80363063000518
  O   6.06398349950749      0.22334672877708     -1.73769540768644
  C   2.95128010587856      0.14478867191542     -3.69314670113822
  O   2.86908555104571      0.15226636013789     -4.85126374621400
  C   2.90969812912226     -1.53272905317831     -1.53958028640171
  O   2.81607939335062     -2.67319511824536     -1.34182705869821
  C   1.54211886818393      1.73540434054436      2.48172498168812
  O   1.34073570135864      2.86526887211325      2.35598482234929
  C   1.66603872420267     -1.63123815813527      2.46346623570333
  O   1.54812418803944     -2.77116091624524      2.32366925965018
  C   1.97424635246273      0.05389606923188      4.55113573076146
  O   2.12075577283387      0.05224950596233      5.70158321846258
  C   3.70449104480305      0.12985462474843      2.58794868208974
  O   4.86279138095893      0.17275212651405      2.61253659843972
  C   -2.87434406245058      1.55728303684499      3.48453273506078
  O   -2.78044932824618      2.69770129921029      3.28648680398901
  C   -2.91614079605349     -0.11922375059366      5.63856456622035
  O   -2.83379125644688     -0.12631586698464      6.79667263600940
  C   -2.76745958881078     -1.74914800328772      3.45036201295325
  O   -2.60023044183900     -2.87710642217406      3.22965209021195
  C   -4.87219631264966     -0.16326608756245      3.74926414106334
  O   -6.02909082376829     -0.19734429850628      3.68341892989260
  C   -1.63154476562743      1.65464114604114     -0.51890004377938
  O   -1.51403798280167      2.79466914739470     -0.37955790291150
  C   -1.50639004255317     -1.71199983974925     -0.53591652281052
  O   -1.30461981460595     -2.84175069591118     -0.40985224253133
  C   -3.66937547612344     -0.10736162909431     -0.64240729121755
  O   -4.82765435409787     -0.15086693778779     -0.66684938043534
  C   -1.93931925346916     -0.03131214056468     -2.60581308124492
  O   -2.08588542042227     -0.03011113015043     -3.75625515111034
41
Cu2Ag3-is3
  Ag  -0.02826363477418      0.00816086573025      1.01787517639675
  Fe  3.18561274182403      0.13222143451467     -2.14954133355863
  Fe  1.83485774855629      0.06346745478939      2.97884736622551
  Fe  -2.99441097146532     -0.10904054090205      3.94149046438312
  Fe  -1.96010019164491     -0.03721104489722     -0.87601193327982
  Cu  -2.61575287150647     -0.06814963894567      1.55145990574448
  Ag  0.60826444931886      0.05084209399399     -1.73776436209249
  Ag  2.73470928866249      0.10829865236276      0.42201865783558
  Cu  -0.60047277244801     -0.02243917589051      3.59869802946654
  C   2.75722187066809      1.79280216830345     -1.77408302938731
  O   2.57230539584323      2.92862212329030     -1.62407691383426
  C   4.89236211382571      0.18633345786675     -1.91542005125296
  O   6.04849361804200      0.22215346823729     -1.83239318075906
  C   2.98090084013473      0.13357454718948     -3.86092469318341
  O   2.91745080459062      0.13626646208595     -5.01883712222166
  C   2.86706877831687     -1.55684047563466     -1.79184547269297
  O   2.75760734338183     -2.70370849846583     -1.65346188524832
  C   1.44207311446069      1.73762546295955      2.58523707739342
  O   1.27777996409180      2.86929416453930      2.42632842025035
  C   1.56484905979492     -1.63046514376689      2.56618879378003
  O   1.48461051002576     -2.76920817022399      2.39408272635476
  C   1.56292209111538      0.04234714077770      4.68455035613193
  O   1.56959601938954      0.03435137980960      5.84450267878928
  C   3.56275133623154      0.12520254563327      3.00132181826675
  O   4.70857393984445      0.16393525379575      3.17293042764737
  C   -2.62271730938409      1.54983679469023      3.53923488177110
  O   -2.46819561392498      2.68808848765256      3.36163041693346
  C   -2.79293817861604     -0.12523673257024      5.65321505184191
  O   -2.71984871945936     -0.13742519909440      6.81118670848273
  C   -2.50034417441796     -1.72343426060264      3.49151216117982
  O   -2.26195705624921     -2.84172083545517      3.28223632107265
  C   -4.70172846722547     -0.16839089992654      3.71256844516914
  O   -5.85777930828510     -0.20777341286134      3.62096693451499
  C   -1.61905895723662      1.65811084423070     -0.52732473723607
  O   -1.49419495893643      2.79807083692026     -0.39403411847145
  C   -1.50640373266293     -1.71047546317851     -0.54883794525871
  O   -1.30528563355995     -2.84127311473490     -0.43193400413144
  C   -3.66871068295060     -0.09738670087070     -0.62933731477750
  O   -4.82778213603681     -0.13691664567498     -0.65281877589232
  C   -1.95612709107334     -0.02594919717991     -2.60515961676192
  O   -2.11006956626102     -0.02352548849708     -3.75414632959143
41
Cu2Ag3-is4
  Ag  0.11485991167307      0.00816558738978      1.07086112661553
  Fe  2.99646556892055      0.13785658899392     -2.17860054971507
  Fe  2.03400599143935      0.05976004793568      3.02115553613141
  Fe  -3.17734733209624     -0.10586354020829      3.90559031369108
  Fe  -1.76582646845548     -0.04313912142088     -0.83897089812187
  Cu  -2.52032647375891     -0.07384618313140      1.55510343086692
  Cu  0.63733792318687      0.04717247182579     -1.55808479573141
  Ag  2.81740280330318      0.10565800067897      0.41060799979351
  Ag  -0.58616935076919     -0.02917096931311      3.76553958113647
  C   2.47987780367370      1.77021905704634     -1.81068937500327
  O   2.23235983213089      2.89535229333987     -1.66410089514676
  C   4.70849744435680      0.19580464887544     -1.96242246124697
  O   5.86729436446465      0.23458427373326     -1.90150571750164
  C   2.78595393345252      0.15103105394041     -3.88556458953653
  O   2.69997381513818      0.16125677472087     -5.04158641573833
  C   2.59958759619289     -1.53603595540116     -1.85081381977249
  O   2.43442901000397     -2.67929717848300     -1.73091239592405
  C   1.61038735144646      1.73582246936613      2.66306768648410
  O   1.43014104218024      2.86855026115168      2.52973583622637
  C   1.73062834784879     -1.63721453588049      2.64017422730301
  O   1.63263594206218     -2.77791615102742      2.49029225092747
  C   1.89676569916067      0.04233003163727      4.74340765059366
  O   1.96987468203812      0.03601746084407      5.90083028229974
  C   3.75710885807763      0.12160277098242      2.90936505178767
  O   4.91266626753287      0.16095053252039      2.99960581323112
  C   -2.87597623448783      1.56210381546937      3.46527056140426
  O   -2.77635272705874      2.70215885275896      3.26815782264587
  C   -2.98848888199327     -0.10945990413945      5.62180578568768
  O   -2.94566759859640     -0.11380274315658      6.78205295620497
  C   -2.76812265072890     -1.74465399715825      3.44307231307947
  O   -2.59420568104698     -2.87323134568326      3.23097803773428
  C   -4.87988829550381     -0.15838244183425      3.66722662794012
  O   -6.03386567512737     -0.19268132478132      3.56210511397409
  C   -1.45292767448477      1.64849248046599     -0.45505596522681
  O   -1.34012720988121      2.78605460073077     -0.29480639048512
  C   -1.33506218320952     -1.71146198074488     -0.46793675446288
  O   -1.14261961412880     -2.83980601079130     -0.31829474238247
  C   -3.48885078887044     -0.10465447841246     -0.71759851579402
  O   -4.64384036327680     -0.14477660394281     -0.80990011644572
  C   -1.61969468173975     -0.03190149231651     -2.56105497965155
  O   -1.69502530306915     -0.03061311658054     -3.71797662787192
41
CuAg4-is1
  Cu  0.01664958495673      0.02068500949626      0.97325484469042
  Fe  3.28411444742430      0.14109864504145     -2.24288588717560
  Fe  1.83491818449941      0.07270355915733      2.82034252244133
  Fe  -3.24818109336826     -0.13633146493917      4.18927215417610
  Fe  -1.80045372014669     -0.03084646857978     -0.87496149644270
  Ag  -2.69469659790621     -0.08984874462858      1.63827449746923
  Ag  0.72754500154043      0.05298584164508     -1.72450190029624
  Ag  2.73034697317729      0.12279608698785      0.30904257935338
  Ag  -0.69056528073287     -0.02813501562202      3.67048410827471
  C   2.87125850932645      1.80696707611610     -1.87454320260359
  O   2.69284976863095      2.94434173805442     -1.72796221912971
  C   4.99270340723909      0.20042052542759     -2.02384999229566
  O   6.14938175833189      0.23894210508377     -1.95418611481799
  C   3.04223212686675      0.13485088247250     -3.94955324574549
  O   2.95847110507582      0.13440032022894     -5.10598986409151
  C   2.98909572286726     -1.55062389127707     -1.87894624260396
  O   2.89111566378454     -2.69773762820442     -1.73418380660455
  C   1.37535571118343      1.72675725536823      2.41936631707530
  O   1.17030236512865      2.85204057571772      2.25809922414943
  C   1.49173289781118     -1.60495463324774      2.40070332172588
  O   1.36702727536377     -2.73954663922305      2.22411501893219
  C   1.74705756073324      0.06230685727662      4.54718463142106
  O   1.86670013633851      0.06296334206794      5.70073180087701
  C   3.56201658550754      0.13212596646422      2.76427787895235
  O   4.71252594690396      0.16991713065379      2.90549228028249
  C   -2.94943830297286      1.56067322474879      3.85475162450950
  O   -2.85020799192228      2.70989846927939      3.72768287878238
  C   -3.04364991824450     -0.14539381826273      5.90073934663016
  O   -2.98330193376970     -0.15357189560193      7.05851102637270
  C   -2.81051181452502     -1.79564208023960      3.82037216191171
  O   -2.61659136465481     -2.93014598794979      3.67178898728275
  C   -4.95134478595218     -0.20482298933337      3.93239670812035
  O   -6.10611728519523     -0.25047911629923      3.83877472854393
  C   -1.44967033183450      1.64420451493854     -0.45182934477848
  O   -1.32081035019680      2.77806167077470     -0.27320664626970
  C   -1.34660788380054     -1.68734231213269     -0.47792792621101
  O   -1.14385194663634     -2.81314305520253     -0.31812880527226
  C   -3.52785494726409     -0.08093423700941     -0.81794124538731
  O   -4.67867568149288     -0.11060925397287     -0.95785203790076
  C   -1.71232170758592     -0.01553823151702     -2.60170677828508
  O   -1.83068179448955     -0.01045833375824     -3.75537388606298
41
CuAg4-is2
  Ag  0.04521256426637      0.00441691413125      1.04124283381821
  Fe  3.22849561240431      0.14204163013912     -2.17554078901481
  Fe  1.97437223594504      0.06737339559928      2.98649004869499
  Fe  -3.22230353187846     -0.11866626858436      3.93186244226997
  Fe  -1.89873355128142     -0.04272193849579     -0.84102614353098
  Cu  -2.58584836397973     -0.07659064161541      1.57782614830733
  Ag  0.65706672175408      0.05477774688471     -1.72866054413558
  Ag  2.79936739303839      0.11085290055246      0.40035892763131
  Ag  -0.63571710389759     -0.03346241087922      3.74853613112189
  C   2.80364953142147      1.80066463428112     -1.78788558628795
  O   2.61868747598918      2.93534274448564     -1.62937576889537
  C   4.93898065170970      0.19716739589558     -1.96539738272786
  O   6.09601307125271      0.23331385952738     -1.89992799587961
  C   2.99528724434356      0.14937226483298     -3.88351888219934
  O   2.91443272606504      0.15772300973433     -5.04023271946703
  C   2.91871228843231     -1.54860415241527     -1.81697007638397
  O   2.81100896685240     -2.69559506022346     -1.67807147726283
  C   1.55196839229967      1.74116896603637      2.61380628143979
  O   1.36733683184015      2.87183902136745      2.47061481031190
  C   1.68221040044478     -1.63107211763343      2.60256679745719
  O   1.58816740455377     -2.77188116060759      2.45077343001960
  C   1.82437894054545      0.05588569839865      4.70836629909586
  O   1.89687531004646      0.05419245744593      5.86586103065099
  C   3.69946552535917      0.13251682725201      2.90624156654671
  O   4.85243715224247      0.17275873361996      3.02008501497915
  C   -2.93192359776822      1.55249305391308      3.49587506443219
  O   -2.83790797650897      2.69320006633166      3.29944197314727
  C   -3.02002024210374     -0.12890404527278      5.64677194005199
  O   -2.96553739119444     -0.13961239437060      6.80628256435252
  C   -2.80931128922337     -1.75352251039167      3.46003410668174
  O   -2.62988703166372     -2.87994592977674      3.24089203468271
  C   -4.92671434190551     -0.17759072537365      3.70563535301127
  O   -6.08101690581531     -0.21503417774142      3.60838015576606
  C   -1.56250614048572      1.65219245962820     -0.48552193411073
  O   -1.43958519135679      2.79118540196988     -0.34288101347742
  C   -1.44262844234074     -1.71388821523412     -0.50576121562603
  O   -1.23854381252990     -2.84333682837975     -0.38042352159715
  C   -3.61020148295436     -0.10576220322387     -0.60969621821711
  O   -4.76843359453578     -0.14520040152747     -0.64716455805968
  C   -1.89192932473045     -0.03087894486544     -2.57048622542277
  O   -2.04751112465225     -0.02517405541502     -3.71927490217459
41
Cu4Au-is1
  Au  0.01732817297187      0.01307293025138      0.97266397685511
  Fe  2.99293466486741      0.12892289100294     -1.95958050211195
  Fe  1.87790713859256      0.06254672302999      2.86225637735398
  Fe  -2.95778427844454     -0.10546958047066      3.90507910799159
  Fe  -1.84310280585671     -0.03784149919818     -0.91711289986434
  Cu  -2.56864922606913     -0.06697592924885      1.51000927865939
  Cu  0.59379838408673      0.04566521191877     -1.60586966064721
  Cu  2.60360839494031      0.09194012902204      0.43535840721655
  Cu  -0.55876049085399     -0.02092025062333      3.55144444693616
  C   2.50038841827738      1.74437996663768     -1.51156192778534
  O   2.26765517643239      2.86512025340182     -1.30799732095616
  C   4.69864918709470      0.18408422292131     -1.72405123564926
  O   5.85495458811537      0.22064436782530     -1.62420868596657
  C   2.78775107155721      0.14185118070216     -3.67005226338290
  O   2.70828429338620      0.15186083254676     -4.82845974849305
  C   2.61308040215154     -1.52673072837207     -1.55107146648952
  O   2.45788403001162     -2.66526161556108     -1.37392394441435
  C   1.47746221454824      1.75019945183458      2.52007853338848
  O   1.30025416059850      2.88030954650977      2.38398753356809
  C   1.59234263137058     -1.64560642999358      2.50747411710519
  O   1.49247095716151     -2.78390632733013      2.36131702370951
  C   1.70822222845814      0.05025416451471      4.58189096008081
  O   1.77720974629271      0.04796721546537      5.73932943979170
  C   3.59895421355622      0.12152934182905      2.71757859036629
  O   4.75461579236254      0.15977612138977      2.80373834353566
  C   -2.57944216114971      1.55057998553877      3.49680319479088
  O   -2.42524779858285      2.68929341643586      3.31989129978802
  C   -2.75100750924227     -0.11917854201155      5.61535532139304
  O   -2.67055285710572     -0.12974212933871      6.77369468751804
  C   -2.46497009494506     -1.72041761159027      3.45554652085842
  O   -2.23195773210144     -2.84094040281928      3.25109904976713
  C   -4.66369745750325     -0.16146290449418      3.67117271957476
  O   -5.82006535330314     -0.19863015098987      3.57232553177306
  C   -1.55821411963653      1.67045841750104     -0.56267046218350
  O   -1.45880657594867      2.80886018416215     -0.41684854337930
  C   -1.44217878100469     -1.72536300584622     -0.57465525818807
  O   -1.26454506881452     -2.85535914226929     -0.43831222342135
  C   -3.56411174901935     -0.09744483255894     -0.77234721684571
  O   -4.71977544298501     -0.13602224000368     -0.85832784401316
  C   -1.67314662678047     -0.02567143443323     -2.63672978115177
  O   -1.74187073748666     -0.02333679728810     -3.79418347707840
41
Cu4Au-is2
  Cu  -0.01443562925631     -0.01408669181508      0.90932953856257
  Fe  3.01585745463632      0.16566138509106     -2.02320280283891
  Fe  1.75985210276777      0.01917896130005      2.70675353070369
  Fe  -2.94865841002682     -0.07203016875796      4.14996082530239
  Fe  -1.76229133072389     -0.06482517112879     -0.95574548932168
  Au  -2.58061256974011     -0.07988129338459      1.58524954882943
  Cu  0.64592303494015      0.03177074589091     -1.55006874183086
  Cu  2.47858525310541      0.06676162406813      0.33822733963494
  Cu  -0.59036006675965     -0.03007529919308      3.45839863276445
  C   2.52981757885451      1.77951559654243     -1.55938389280165
  O   2.30183382237144      2.89844669608414     -1.34556612684653
  C   4.72001453822447      0.24691052767894     -1.78564513438418
  O   5.87489258643432      0.30232715709612     -1.68480350851571
  C   2.77790856404679      0.20857890047457     -3.72892209055931
  O   2.67990533317639      0.23946634794569     -4.88512024629263
  C   2.70110005540435     -1.51473649044466     -1.66376658933022
  O   2.59078715183965     -2.66317515779916     -1.52107501338897
  C   1.30764671966001      1.67177347103574      2.31016865838612
  O   1.10257091289560      2.79642010230623      2.14488259066689
  C   1.38561803175815     -1.64504722964425      2.28161449609497
  O   1.23782828065071     -2.77577896408321      2.09607436667539
  C   1.65032996988431      0.00095248664234      4.43196806926727
  O   1.74565756293509     -0.00824902801614      5.58845515762998
  C   3.48357445727339      0.05909943673516      2.58874438843138
  O   4.64001011636527      0.08328451695914      2.67360596749499
  C   -2.45260970357716      1.59694977937168      3.92519888288135
  O   -2.22791706938200      2.73177599017163      3.85873087141596
  C   -2.96860414588235     -0.06330927145484      5.86889764546106
  O   -3.02214205023353     -0.05805828573438      7.02627547391506
  C   -2.38410918736530     -1.72103174223346      3.94356626615015
  O   -2.11403336106258     -2.84686569871799      3.88883450348855
  C   -4.62828614536116     -0.10787120662081      3.72859217020426
  O   -5.77150333188582     -0.13036435787315      3.54020142000627
  C   -1.41772818582935      1.62607323841888     -0.58931692247252
  O   -1.29091014773197      2.76192497242627     -0.43342950194276
  C   -1.29241861783986     -1.72602492821859     -0.59532732218244
  O   -1.08112098496988     -2.85057450130626     -0.44783965525203
  C   -3.49599786136245     -0.13169648046005     -0.88497070193406
  O   -4.64770798236797     -0.17646497569521     -1.00390632280224
  C   -1.59295583017907     -0.05663511856933     -2.67396969524488
  O   -1.62744491568687     -0.05705487508808     -3.83154258602574
41
Cu3Au2-is1
  Au  0.00392175729994     -0.02912711529605      0.90874913257130
  Fe  3.03660079383079      0.15543927095660     -1.98921599391947
  Fe  1.83602826513647      0.03546976359191      2.82324858176772
  Fe  -2.97993818298630     -0.08323051223626      4.07930549822034
  Fe  -1.83327391801848     -0.05988178914174     -1.04016056793648
  Au  -2.75176700745595     -0.08331649191244      1.50651179640704
  Cu  0.63847562865712      0.04106318928174     -1.64184732279287
  Cu  2.58112548109070      0.08797852206743      0.39567945861222
  Cu  -0.59988117547698     -0.02333887672411      3.50410966513029
  C   2.52636517496695      1.76247343831983     -1.53004293612311
  O   2.28358289050033      2.87948297341053     -1.31791926170122
  C   4.73806456223349      0.22898318759543     -1.72893002902294
  O   5.89201668985224      0.27837054498758     -1.61080912290862
  C   2.84636748500920      0.18652272411211     -3.70124823657625
  O   2.77711411094950      0.20920574182245     -4.86008165854196
  C   2.68060465988095     -1.51137844234223     -1.60759425068066
  O   2.54318718743978     -2.65486075096727     -1.44711664516303
  C   1.43755483197975      1.72540788082244      2.48892365660526
  O   1.25774392825957      2.85523241641959      2.35419436298172
  C   1.54252444156700     -1.67095105609071      2.46760879596397
  O   1.43788644789877     -2.80930140660469      2.32209386604447
  C   1.67291734236684      0.01732928796297      4.54343078080562
  O   1.74451134495277      0.00959935947012      5.70061138709277
  C   3.55783432454108      0.08721060695380      2.67348228070501
  O   4.71334104959498      0.11895707221139      2.76372672946429
  C   -2.53600828908356      1.58791695174907      3.77234487543531
  O   -2.34032999890870      2.72413637517841      3.65518501397368
  C   -2.82927810188156     -0.07636829963443      5.79382160084756
  O   -2.77121101292968     -0.07257859439294      6.95070525648299
  C   -2.44827296416789     -1.72908521748360      3.77671263354801
  O   -2.19288515694524     -2.85387329743109      3.66273400492654
  C   -4.69326627533774     -0.12829094552898      3.82649453332057
  O   -5.84844845819231     -0.15760621814080      3.74105853227522
  C   -1.55229328667025      1.65762103488209     -0.70210461295956
  O   -1.45502161947429      2.79554795742030     -0.55941808655273
  C   -1.43565015871511     -1.75615888862730     -0.71544557112272
  O   -1.26264254181223     -2.88714490613709     -0.58635747155880
  C   -3.56929942388891     -0.11972058895741     -0.98456957556076
  O   -4.71593764235783     -0.15782574847743     -1.14841691482349
  C   -1.59737079511946     -0.04529400811219     -2.75052276103449
  O   -1.61712338858579     -0.04158014497702     -3.90880142420280
41
Cu3Au2-is2
  Cu  0.01746596726968      0.01274435087445      0.97267333518242
  Fe  3.07266955759130      0.13199782153934     -2.16529705056097
  Fe  1.72708738752447      0.05561534252551      2.89641135949673
  Fe  -3.03768225213013     -0.10990077016166      4.11067600846655
  Fe  -1.69214371686964     -0.02980481326227     -0.95109405651547
  Au  -2.58223169549829     -0.07945316185132      1.55487106921985
  Cu  0.70685894595794      0.04260825692717     -1.54688163082669
  Au  2.61721758051658      0.10386642573703      0.39052363595034
  Cu  -0.67188700967337     -0.01847293580992      3.49237177776368
  C   2.58127341835782      1.78573108961386     -1.83879456519205
  O   2.34566497436729      2.91259745946927     -1.70785982893685
  C   4.79008237157326      0.19944933992004     -1.96120945603393
  O   5.94620471741751      0.24460684035633     -1.90598669322849
  C   2.82991705743803      0.13001798263025     -3.86921102914364
  O   2.71884542498498      0.13053238681904     -5.02242654251544
  C   2.71357959553379     -1.55842055597962     -1.85428263755748
  O   2.56742823767394     -2.70145005666211     -1.73350531847416
  C   1.25558436891010      1.71712439426970      2.53917391458458
  O   1.03777614679009      2.84101197572291      2.39379023969565
  C   1.35808746565827     -1.62588460654337      2.51227568834741
  O   1.21107515008280     -2.75852471411835      2.34793754740059
  C   1.54856791837691      0.03565720812600      4.61373221106250
  O   1.58243574289731      0.02699399167186      5.77163131269050
  C   3.46213055368104      0.10870984088220      2.85091766361313
  O   4.61183759069528      0.14181467080339      2.99689945656082
  C   -2.67890264005543      1.58088140850965      3.80132906351556
  O   -2.53300471865700      2.72407559521756      3.68169418843149
  C   -2.79375710037206     -0.11005662796199      5.81442811600256
  O   -2.68196024923831     -0.11196958449496      6.96757345174526
  C   -2.54685645905763     -1.76332310142340      3.78169975938436
  O   -2.31135496253945     -2.89002082572240      3.64924158456363
  C   -4.75522233047700     -0.17688622856328      3.90756258618450
  O   -5.91138920059168     -0.22177381834031      3.85297572553200
  C   -1.32243780773365      1.65137018502617     -0.56626369481483
  O   -1.17500424482722      2.78390126771988     -0.40153151263607
  C   -1.22121585193638     -1.69161733010449     -0.59446319843181
  O   -1.00368236604857     -2.81559772083495     -0.44939666031151
  C   -3.42721555842378     -0.08203391572395     -0.90566502689799
  O   -4.57693698162342     -0.11434088879495     -1.05168588811691
  C   -1.51360232408594     -0.00908666073261     -2.66840632960835
  O   -1.54743470345943      0.00034748272432     -3.82630057559146
41
Cu3Au2-is3
  Cu  0.00210190383255      0.01764262816427      0.98739911779191
  Fe  3.04861885040781      0.12388730476202     -2.01467888315812
  Fe  1.88636633789914      0.06967699434083      2.74133770731479
  Fe  -3.15093160738201     -0.12102577133577      4.09545826194273
  Fe  -1.72219992875119     -0.02598123622577     -0.92335167850760
  Au  -2.66188351115214     -0.07755094747014      1.54240615111654
  Cu  0.68142904805251      0.04867923467822     -1.49909460115123
  Cu  2.49686553691790      0.09677772388503      0.34491804759385
  Au  -0.59252854719080     -0.02307387728419      3.64330509935510
  C   2.58447593343260      1.75783363366867     -1.60486245218146
  O   2.37120001545888      2.88650488019739     -1.42724983399269
  C   4.75121249930102      0.18067645916120     -1.75853188164233
  O   5.90575632243437      0.21829658311063     -1.64630413642582
  C   2.82425100284691      0.12620473563273     -3.72270474891847
  O   2.73352610394143      0.12929015751368     -4.87974620201309
  C   2.69854733543689     -1.54330103833903     -1.62546070763674
  O   2.56338759703819     -2.68574585026993     -1.46103555923342
  C   1.46287829854375      1.73179953106464      2.32821839020380
  O   1.26802488338057      2.85570117904625      2.15569037186926
  C   1.57400408899075     -1.61445296625593      2.31812275169790
  O   1.45441414403903     -2.74733646678400      2.13614972189046
  C   1.83494757133876      0.06429266755437      4.47861183475986
  O   1.99307761232509      0.06760405694570      5.62766067391646
  C   3.60401364148392      0.12743036103413      2.57407007663778
  O   4.76061477118263      0.16535926282974      2.61396894553357
  C   -2.86486599755199      1.58812335695433      3.76907350552198
  O   -2.75720448385913      2.73083477529991      3.63284231784356
  C   -2.95133441973166     -0.13359520982184      5.81210673662208
  O   -2.89328653918550     -0.14445226123857      6.96725060733350
  C   -2.73266952178566     -1.79434920255544      3.72826453992048
  O   -2.53640544057526     -2.92169738117698      3.56535939052007
  C   -4.86316873302723     -0.18485257778456      3.86951679676227
  O   -6.01655769924796     -0.22759566105248      3.79389171406522
  C   -1.36101936086024      1.65701847932700     -0.53582078166539
  O   -1.22201189721567      2.78968829952208     -0.36671750549365
  C   -1.25970596846865     -1.68946240812586     -0.56059646129423
  O   -1.05027910665986     -2.81367060330227     -0.40846157881475
  C   -3.45931572251837     -0.07809313005941     -0.89923022140315
  O   -4.60525722832200     -0.10999093174597     -1.07569229499533
  C   -1.52908692249963     -0.00635568948722     -2.63913907598845
  O   -1.55213186229974      0.00229590562256     -3.79681415569728
41
Cu3Au2-is4
  Cu  -0.07768295625366      0.01621566052851      0.87590425259780
  Fe  3.23761385747309      0.13344214332713     -1.98297246855768
  Fe  1.70159117452197      0.06161236558552      2.68230686687231
  Fe  -2.98376404027304     -0.11380048578837      4.15007201964416
  Fe  -1.91437539899977     -0.03320076494102     -0.98889530150620
  Au  -2.63326567640402     -0.07907570957690      1.58281520199959
  Au  0.66601916883535      0.05146381307349     -1.67128830948222
  Cu  2.48728688847835      0.09434767865634      0.35230547293388
  Cu  -0.63899748307407     -0.02018183205046      3.43384236265757
  C   2.90926107215512      1.78460418409748     -1.48552281949301
  O   2.77823514758730      2.91190079726874     -1.25105729001704
  C   4.95011924968509      0.18590499894089     -1.83285910817207
  O   6.10670036275360      0.22072382322908     -1.77691815968037
  C   2.96769040972381      0.13800026607275     -3.69321219303459
  O   2.87513018837931      0.14382508696904     -4.84811539767160
  C   3.01572603504287     -1.54289227213985     -1.51108007410039
  O   2.95755652351681     -2.67975031689488     -1.29416030042959
  C   1.23094304428576      1.70252004060899      2.26154764451660
  O   1.01170515939281      2.82265528914192      2.08012108679772
  C   1.33567390472627     -1.60333194413645      2.25154907957954
  O   1.18969763770019     -2.73367567345826      2.06063188904356
  C   1.58233006830597      0.05377771861648      4.40694275340552
  O   1.67821359423986      0.05438226187260      5.56353220936339
  C   3.42714556184581      0.11540193920010      2.59034085198638
  O   4.58154065538565      0.14989969903878      2.70440588678811
  C   -2.55820724016170      1.57094207116297      3.90091822532421
  O   -2.37363675030032      2.71231348175237      3.82226066353237
  C   -2.86710600092688     -0.12581896749776      5.86593514008136
  O   -2.83334511959261     -0.13577842677052      7.02385735652963
  C   -2.42812528144768     -1.75534776346656      3.86953974042341
  O   -2.15701543363130     -2.87753813700812      3.76938579316596
  C   -4.68726455430599     -0.17863894021020      3.84716021306993
  O   -5.83937418525219     -0.22239396950882      3.73248955167244
  C   -1.61194545785728      1.66979719506965     -0.61357916430122
  O   -1.50048394367074      2.80515784316779     -0.45298039673767
  C   -1.49885180997749     -1.71708492320868     -0.63560283131620
  O   -1.30955791522256     -2.84420179589874     -0.49039820386115
  C   -3.64427510492884     -0.09098066068917     -0.87465545727263
  O   -4.79833731041899     -0.12742524649242     -0.95301103543443
  C   -1.77708461413280     -0.01588785288680     -2.71792531187429
  O   -1.83961442720308     -0.00884767475662     -3.87350043904317
41
Cu2Au3-is1
  Cu  0.08823890120241     -0.01511525986564      0.98376730782631
  Fe  3.21456497244780      0.17995058717143     -2.16899301838826
  Fe  1.91374370791608      0.02468500685331      2.89823839217655
  Fe  -3.23055397157622     -0.07025492930074      3.93042662136794
  Fe  -1.80937423546879     -0.08243291682737     -0.77740458601246
  Cu  -2.48326361960070     -0.07979527329474      1.58614180530299
  Au  0.65953313741435      0.04450919908257     -1.68812394891114
  Au  2.73049332810333      0.10284193179534      0.38673927411813
  Au  -0.66289802502983     -0.02817247917470      3.55284668971875
  C   2.77757730529463      1.84508149284066     -1.78520840869081
  O   2.56909917696813      2.96863604635089     -1.61214288113082
  C   4.92685015422575      0.26226072877427     -1.94807980258058
  O   6.08001712059702      0.31822282285151     -1.87680562757999
  C   3.00722346074124      0.21067794723218     -3.88459325879472
  O   2.94430976592462      0.23442144074646     -5.03926784318726
  C   2.95052490356131     -1.53699643211419     -1.86584426260138
  O   2.85805552311871     -2.68285663181217     -1.74518954733982
  C   1.50087558061228      1.71190339306093      2.55732446565297
  O   1.30835068926095      2.83921165583928      2.41683750090812
  C   1.58744029417556     -1.67057088780540      2.50813584375791
  O   1.45748066279276     -2.80263635743793      2.33763101997490
  C   1.77537324383547     -0.00686286654955      4.62664524776788
  O   1.83703605775016     -0.02554508529573      5.78148033171099
  C   3.64774663204856      0.06794156562647      2.80769659050493
  O   4.79951907204530      0.09172680034926      2.92725384432226
  C   -3.08520172584139      1.58376835058935      3.36158853549618
  O   -3.07069501852951      2.71071573260473      3.09167249402238
  C   -2.73504134977396     -0.04990530568596      5.59035667463237
  O   -2.50524851469833     -0.03840147766564      6.72634995872605
  C   -3.02725152426501     -1.72503506557032      3.38410223273525
  O   -2.97382714341011     -2.85460281425497      3.12873226324182
  C   -4.94400483349939     -0.09907938100640      4.04177139846559
  O   -6.09681171898636     -0.11753396244648      4.15877579620095
  C   -1.50782662598555      1.60520470244527     -0.35698773242236
  O   -1.38851608908083      2.73844147017701     -0.17582530842899
  C   -1.36128953644557     -1.73124054094575     -0.33702782375994
  O   -1.14842873628113     -2.84917175432066     -0.14587823284310
  C   -3.52862793397806     -0.16049954632646     -0.62863235723186
  O   -4.68439450981018     -0.21515167656291     -0.69098258684792
  C   -1.75608939555609     -0.09377838843281     -2.51432007101987
  O   -1.91684018221941     -0.11152684169437     -3.66307699086009
41
Cu2Au3-is2
  Au  0.01756237482180      0.01161657943902      0.97263748074749
  Fe  3.20425134847089      0.13839830729771     -2.01455017112196
  Fe  1.95757048492524      0.06466474148247      2.81845551748436
  Fe  -3.16923214605376     -0.11394267460399      3.95999085916220
  Fe  -1.92252273380612     -0.04086468086875     -0.87310872350944
  Cu  -2.55885283952707     -0.06879861876681      1.58625568581081
  Au  0.63302206401306      0.05069505418883     -1.77297089282119
  Cu  2.59417304293739      0.09275374877584      0.35926493670764
  Au  -0.59797474149301     -0.02640965883343      3.71832582214117
  C   2.85816169396038      1.78072055434315     -1.49808399981083
  O   2.71352109569015      2.90470095459816     -1.25484089294104
  C   4.91961804500942      0.19394944058584     -1.89281325242293
  O   6.07673922891954      0.22974733086339     -1.85269708090843
  C   2.92124635130170      0.14967976336935     -3.72399673950401
  O   2.81885849285532      0.15950132232887     -4.87820791590739
  C   2.97244841812173     -1.53570370625511     -1.53916461064657
  O   2.90647571279532     -2.67262572926218     -1.32324766545977
  C   1.56946481899844      1.76050164244574      2.47874758026405
  O   1.39029398612742      2.88966857162821      2.34393422537478
  C   1.68271814429457     -1.65148268436126      2.47188349399123
  O   1.58044943231978     -2.78926677103376      2.32914093962438
  C   1.88316123532441      0.05971416324508      4.55503759028128
  O   2.03784485901222      0.06243011028352      5.70344916334295
  C   3.67028492264095      0.12091327114688      2.60227129906404
  O   4.82772042393134      0.15693467655794      2.63803564956759
  C   -2.93685926551026      1.56007498674524      3.48458168711716
  O   -2.87050988097936      2.69696892462514      3.26862636841146
  C   -2.88622843971572     -0.12531295293187      5.66942211122914
  O   -2.78386893272161     -0.13518428434230      6.82363696546755
  C   -2.82371177459454     -1.75634559181135      3.44343157798363
  O   -2.67932958051603     -2.88037736857019      3.20026020590821
  C   -4.88461666678226     -0.16918503467157      3.83833588815549
  O   -6.04174538019401     -0.20478213630758      3.79827419026553
  C   -1.64784547740094      1.67515518292113     -0.52647043739287
  O   -1.54573471305811      2.81294555890525     -0.38364097302916
  C   -1.53457020563111     -1.73696307426335     -0.53391296849815
  O   -1.35552599752622     -2.86617961017191     -0.39943778329295
  C   -3.63520415652695     -0.09735398032455     -0.65665649463962
  O   -4.79263484938843     -0.13363397508174     -0.69224757244341
  C   -1.84805013478770     -0.03577030644593     -2.60970326606815
  O   -2.00269926025789     -0.03851704686914     -3.75811779768435
41
Cu2Au3-is3
  Au  -0.00362832547637      0.01760070905902      0.99349123036094
  Fe  3.16882839349727      0.13466547392539     -2.13272641906094
  Fe  1.84013170726614      0.06174158340550      2.94349749074028
  Fe  -3.01379426623272     -0.10869187532816      3.96041564334910
  Fe  -1.92448640526119     -0.03993599792949     -0.88128392943416
  Cu  -2.56589426563793     -0.07133521554802      1.57286827066165
  Au  0.59773237999854      0.05017594525191     -1.79542663050983
  Au  2.79395907965827      0.09989185497024      0.43446823478538
  Cu  -0.62147796000522     -0.02336524962742      3.54895199790583
  C   2.74818915915488      1.80656446725156     -1.75587328138805
  O   2.55391963512923      2.93356958359552     -1.59000302631098
  C   4.88430816786195      0.19008364165292     -1.91435898232861
  O   6.03763961764790      0.22685079995295     -1.83894675331365
  C   2.97656526144551      0.14755877197408     -3.85220007858951
  O   2.91857898723641      0.15810880038829     -5.00707048096932
  C   2.86357286805286     -1.57007505704479     -1.79457123555727
  O   2.74664966211547     -2.71103655482395     -1.65381848541241
  C   1.44695764765356      1.75875417491627      2.61219259363424
  O   1.27190341698366      2.88815028400209      2.47601584090957
  C   1.56160046224639     -1.65493206597827      2.59744152149391
  O   1.46274854536132     -2.79195330928980      2.44942811653793
  C   1.58138514338161      0.04490493893540      4.65245466402121
  O   1.59737980806889      0.03953375181830      5.81057155813869
  C   3.57663458205880      0.11946182279379      2.92370965600560
  O   4.71947182498807      0.15569614609595      3.11220924080367
  C   -2.63893178313793      1.54774803717556      3.55418319660513
  O   -2.48585660593877      2.68699519863746      3.37726429862576
  C   -2.80266477721497     -0.12051795421355      5.67019309962438
  O   -2.71844623033397     -0.12994029858223      6.82816209332513
  C   -2.52493191970087     -1.72572170317721      3.51653551955715
  O   -2.29317135478126     -2.84737684377667      3.31469591371412
  C   -4.71902394664580     -0.16449714753454      3.72131282405066
  O   -5.87490225715746     -0.20146090405379      3.61815038397895
  C   -1.64910625322418      1.67710070572690     -0.53530975495402
  O   -1.54865881865656      2.81469447006938     -0.39206713398315
  C   -1.53321379410654     -1.73676390918223     -0.54595832934986
  O   -1.35420838342938     -2.86557873845448     -0.41099112219961
  C   -3.63603357990080     -0.09836497953075     -0.64640633027852
  O   -4.79320108409952     -0.13644505248467     -0.67848130537723
  C   -1.87903083735765     -0.03323099629075     -2.61820355798054
  O   -2.04962450150763     -0.03559230874772     -3.76438655183161
41
Cu2Au3-is4
  Au  0.09586214542220      0.00851893516506      1.05226684678758
  Fe  3.03749185427057      0.13966266451925     -2.17796644269202
  Fe  2.00253155930770      0.06008872252716      2.98924492051791
  Fe  -3.17710852659190     -0.10638179944961      3.94684613746575
  Fe  -1.76321977187525     -0.04395299935723     -0.83681075072535
  Cu  -2.50388652743549     -0.07525799556174      1.58764819816293
  Cu  0.66964978884164      0.04386623001030     -1.54136583658382
  Au  2.82018610821787      0.10703964759750      0.39532550270434
  Au  -0.60153094251690     -0.02557769050401      3.76849445263463
  C   2.48549034451247      1.77587506483998     -1.85927549442149
  O   2.21571536169399      2.89622967742009     -1.73550150345216
  C   4.75130948755471      0.20102128280616     -1.92955957689524
  O   5.90644409214077      0.24249480501091     -1.84856461518052
  C   2.88110854993711      0.15398706767187     -3.89159346833702
  O   2.81811264089136      0.16507587317517     -5.04809529123662
  C   2.60953854782474     -1.54010468112845     -1.89834467630457
  O   2.42428166197681     -2.68006918500973     -1.80003526471293
  C   1.62563433494077      1.76783077075923      2.67373079228317
  O   1.45466033128523      2.89807672748691      2.54592336569165
  C   1.73583618922480     -1.66476967151119      2.65358838065413
  O   1.64034401969434     -2.80224186491084      2.51202572523208
  C   1.84875228514389      0.04432153806091      4.71872059605503
  O   1.93949057503820      0.03933493560078      5.87302844085155
  C   3.73316905557793      0.11481290245569      2.85731505590439
  O   4.88566570081944      0.14839774267701      2.96413205195643
  C   -2.92291592253151      1.56528592275251      3.47362558391356
  O   -2.84446631752343      2.70081933414356      3.25523055740282
  C   -2.95877429145083     -0.11031266342745      5.66582672920213
  O   -2.89759747406643     -0.11518714330450      6.82290359571051
  C   -2.81533231962734     -1.75177741828952      3.45159819528530
  O   -2.66316202662942     -2.87710259103660      3.21914112787186
  C   -4.88692579677826     -0.15947320276939      3.76000859863557
  O   -6.04167195644394     -0.19380653973830      3.67660148653645
  C   -1.47935038257662      1.66475368832487     -0.48124853663805
  O   -1.37701137197570      2.80249706155570     -0.33139852486357
  C   -1.35944636055910     -1.73164010856686     -0.49666184743551
  O   -1.17645595803087     -2.86072262280366     -0.35814821650126
  C   -3.48474602676955     -0.10596572820616     -0.69204922820610
  O   -4.63978478947717     -0.14628116793714     -0.78515153034038
  C   -1.59644189473710     -0.02969271059018     -2.55721290589519
  O   -1.67357697671972     -0.02663781045808     -3.71411263103805
41
CuAu4-is1
  Cu  0.01550144712746      0.03503809390105      0.97410766757587
  Fe  3.21062475971726      0.09437409388706     -2.17564467601792
  Fe  1.90168319062428      0.11077453897424      2.88756491067271
  Fe  -3.17162457693647     -0.17284388787578      4.12023133351967
  Fe  -1.87047499735856      0.01083863878082     -0.94155571849749
  Au  -2.65246619891204     -0.08518209676200      1.57018192408282
  Au  0.65263535531426      0.05270465210009     -1.69007292406894
  Au  2.68683727798783      0.10546762441762      0.37524936448762
  Au  -0.61748184661448     -0.02400211422417      3.63744483135670
  C   2.83030597730213      1.78483846419384     -1.84793537169009
  O   2.65909624608512      2.91989242597607     -1.71108333513220
  C   4.92376261534316      0.13051816293902     -1.94947925706536
  O   6.07784929915509      0.15301364586804     -1.87549036140227
  C   3.00460883769853      0.07338358910456     -3.89155509373313
  O   2.94441476600312      0.06047844002081     -5.04660810361777
  C   2.89932237830667     -1.60426343152041     -1.81730069643579
  O   2.77451348577661     -2.74249220914063     -1.65990969691475
  C   1.45105148685475      1.77707920587045      2.49499299524307
  O   1.23782604818129      2.89614621478718      2.32156712219488
  C   1.61402704894329     -1.59941984551972      2.53051506109411
  O   1.50435513742060     -2.73605646098596      2.37627571888522
  C   1.77909011762350      0.12557402125584      4.61982484294610
  O   1.87309316681606      0.14512363114965      5.77366139359373
  C   3.63360971503887      0.19492046816255      2.78752532236870
  O   4.78475147208818      0.25377557242534      2.89709783026685
  C   -2.91632834536988      1.54702199093027      3.82627589745590
  O   -2.82919016008757      2.69398873111790      3.71101845363325
  C   -2.97088651843931     -0.21040684383875      5.83631782690305
  O   -2.91435911985489     -0.23937331414536      6.99126860671631
  C   -2.73170537181127     -1.83617230726757      3.73204130607290
  O   -2.52126515242727     -2.95889932080077      3.55557770935098
  C   -4.88227363331779     -0.25896357624067      3.88883379941064
  O   -6.03493471610346     -0.31698283369945      3.81200510530075
  C   -1.53193965403082      1.69783663993958     -0.52430286659082
  O   -1.39410223145547      2.82564935378969     -0.33267070010525
  C   -1.46904264349216     -1.68066157120209     -0.60755595426786
  O   -1.28403716006564     -2.80948616261608     -0.46814830685541
  C   -3.60403134589664     -0.02309837757329     -0.84425778564435
  O   -4.75634305991557     -0.04032328225671     -0.95542845893285
  C   -1.74726294886173      0.05827979111677     -2.67339517549659
  O   -1.84134414845701      0.08494464496094     -3.82705654066325
41
CuAu4-is2
  Au  0.07058802370730      0.00092667785616      1.00215558436827
  Fe  3.21464856894102      0.15793727562976     -2.15450951810224
  Fe  1.96214089464406      0.04793460859318      2.96142386508858
  Fe  -3.21732439884063     -0.09777720199016      3.94792787396560
  Fe  -1.86664321596952     -0.05906168458596     -0.85704420837012
  Cu  -2.51430548628537     -0.07930648141415      1.59211108165652
  Au  0.64678640901502      0.04919219556639     -1.78787555758803
  Au  2.84100979707776      0.10152466187147      0.41344975848659
  Au  -0.64298643429336     -0.02601899848667      3.72453210146864
  C   2.78131353041679      1.82396059120445     -1.76699093503644
  O   2.57843182057153      2.94860918149782     -1.59507124239682
  C   4.93009839237323      0.22502128478101     -1.94108420682920
  O   6.08345790244550      0.27044930271489     -1.87024090146597
  C   3.01696115961435      0.18408951674521     -3.87268316091023
  O   2.95526007034853      0.20284094813060     -5.02730121728155
  C   2.92203519046429     -1.55225254782842     -1.83535594682929
  O   2.81369957220884     -2.69568868106456     -1.70699406401252
  C   1.58463670378693      1.75703655065019      2.65087450280726
  O   1.40907853906807      2.88655007031467      2.52478567691671
  C   1.68493850961829     -1.67516724750642      2.62555211542886
  O   1.57843167687018     -2.81134900900983      2.48273954930778
  C   1.79885180597988      0.02940265771697      4.69023416530576
  O   1.88575880270171      0.02238557713425      5.84438357736499
  C   3.69575540525999      0.09808363449277      2.85468033085128
  O   4.84537837631803      0.12806736119433      2.99329581378390
  C   -2.98526790942628      1.56997371562199      3.45062171531097
  O   -2.91980037116333      2.70381324808689      3.21891765960402
  C   -2.93870603315493     -0.09301480201398      5.65772041443151
  O   -2.84113806788313     -0.09209806906004      6.81250084006686
  C   -2.89078449810795     -1.74677755775212      3.44243952661643
  O   -2.76083323452033     -2.87424534081652      3.20582109900886
  C   -4.93218009981249     -0.14423900267498      3.82191990492056
  O   -6.08934639552824     -0.17358124351608      3.77900195568857
  C   -1.60048539091559      1.65946602641118     -0.51040299343710
  O   -1.50310062390352      2.79714478507808     -0.36570465372580
  C   -1.46874940078160     -1.75288578293867     -0.51495968092181
  O   -1.28437445851457     -2.88047739559875     -0.37587435464436
  C   -3.57906937983289     -0.12661131982340     -0.63109184893669
  O   -4.73583283906097     -0.17247104058243     -0.66942758592807
  C   -1.81646472321002     -0.05592885230246     -2.59452089437361
  O   -1.99400219022659     -0.06242261232668     -3.73982814165881
41
Ag4Au-is1
  Au  0.01795469934985      0.03176913961457      0.97291879828844
  Fe  3.28058975281114      0.13277293711878     -2.25061563474752
  Fe  1.91681507919609      0.08297685606991      2.89942559133669
  Fe  -3.24518804929543     -0.14396866774312      4.19578047040443
  Fe  -1.88244329931897     -0.02493229966393     -0.95271396257845
  Ag  -2.75755164155771     -0.08527889089549      1.63025385985152
  Ag  0.70864453262542      0.06408335089321     -1.79542174127520
  Ag  2.79487812177880      0.11711952007847      0.31732841956472
  Ag  -0.67172014929106     -0.03468308838853      3.74269419725895
  C   2.86640270999924      1.79679353241997     -1.87523090645227
  O   2.69043953371716      2.93449713880443     -1.72463401162632
  C   4.98947515679009      0.17786245728764     -2.02732628198827
  O   6.14627278541934      0.20645742624882     -1.95284044068091
  C   3.05746567076433      0.13158716055105     -3.96012006510441
  O   2.98365730926522      0.13330812415966     -5.11729180353340
  C   2.95958683360254     -1.55413406395428     -1.88520912205662
  O   2.84739123320496     -2.70048012151038     -1.74211583992256
  C   1.50400307725320      1.76983488289596      2.55404070030859
  O   1.32207502436352      2.89978014480392      2.41828023604619
  C   1.63678199782608     -1.62912210610522      2.54267386088660
  O   1.54054699690489     -2.76809830694913      2.39629248797116
  C   1.79788786781774      0.07391890129647      4.62487398783577
  O   1.91334100733173      0.07643601708593      5.77811786649098
  C   3.64225510609672      0.15059491154520      2.80091591963448
  O   4.79327963197674      0.19279711018463      2.93028099522112
  C   -2.93489407080432      1.55155358028786      3.86398106223258
  O   -2.83116291539732      2.70134388682731      3.74177077505919
  C   -3.05020547325283     -0.16551158533822      5.90863946419920
  O   -2.99363914945870     -0.18145069590324      7.06666624007446
  C   -2.79835807505676     -1.79599467839903      3.80528184265975
  O   -2.60026891854675     -2.92828608324773      3.64352104210578
  C   -4.94951160055899     -0.20851284721776      3.94384988656576
  O   -6.10454551496589     -0.25270155368197      3.85112991935062
  C   -1.59550975984924      1.68375626207963     -0.58878038468450
  O   -1.49767457272260      2.82212497174950     -0.43739936531367
  C   -1.47455941182560     -1.71479448331888     -0.61457259795258
  O   -1.29241018578762     -2.84475441741260     -0.48032803964849
  C   -3.60833195652683     -0.08434714706318     -0.85279223247834
  O   -4.75959038569832     -0.11929943244154     -0.98171972806340
  C   -1.76451416901051     -0.00514918181130     -2.67814318932146
  O   -1.87979882916932      0.00316633904262     -3.83133427591873
41
Ag4Au-is2
  Ag  0.01697767374216      0.02226651886970      0.98496704289817
  Fe  3.24647905378101      0.12803262811675     -2.21281251385515
  Fe  1.95080138136347      0.07925159410932      2.94121169395281
  Fe  -3.21653619538844     -0.13023842640916      4.13090365413832
  Fe  -1.91652864227468     -0.02775097639356     -0.97707950525215
  Au  -2.74092240942355     -0.07789642510375      1.58207997558642
  Ag  0.67522912880302      0.05161236747916     -1.76941071347568
  Ag  2.77747247550957      0.11838911749105      0.35720648050062
  Ag  -0.63250724808807     -0.02591049440937      3.74163618764455
  C   2.81977287322873      1.79204683195896     -1.85146453307228
  O   2.63437894338380      2.92891120385021     -1.70885518460173
  C   4.95187859538602      0.18130868643511     -1.96563350271548
  O   6.10724133702200      0.21675951792060     -1.87479056169498
  C   3.04506776089131      0.12019006555261     -3.92502388908629
  O   2.98408566175248      0.11663477613267     -5.08289021353314
  C   2.92618196744268     -1.55967195685347     -1.84991352181854
  O   2.81396765039999     -2.70556654732213     -1.70555014104039
  C   1.51737837240875      1.75173878168530      2.57543184936326
  O   1.32762297742698      2.88226934330289      2.43525824808702
  C   1.64533534309290     -1.61769348205831      2.55936549619301
  O   1.54194946801069     -2.75745684868015      2.40569145655656
  C   1.83387830659792      0.06699833010261      4.66582258770394
  O   1.93208697522463      0.06536609908086      5.82139784407153
  C   3.67554308562804      0.14536644855867      2.84195735486929
  O   4.82903744522988      0.18833300481466      2.94993416658435
  C   -2.89565316231321      1.57352973188533      3.82867497318924
  O   -2.77598198887045      2.71930526865057      3.71167194324653
  C   -3.03804094189542     -0.15076840132798      5.84648132029408
  O   -2.98420014273084     -0.16782946603448      7.00346449777604
  C   -2.75694660475919     -1.79046838057039      3.77249892462321
  O   -2.54329686540919     -2.91801507454004      3.61823151050864
  C   -4.92562587438291     -0.19801744951178      3.87873405629704
  O   -6.07828801382487     -0.24523479175105      3.79080497676918
  C   -1.57981855254397      1.67646511818265     -0.64271029159632
  O   -1.45612430835392      2.81511434500029     -0.50689219668873
  C   -1.47012403257106     -1.71182912346055     -0.66665401491850
  O   -1.27213043154028     -2.84165791799637     -0.54679022273924
  C   -3.64513824411120     -0.08469300477697     -0.81013677281013
  O   -4.79960205385874     -0.11905578690071     -0.90644857300213
  C   -1.84996971528139     -0.01234499104611     -2.70356877485197
  O   -1.95706504870464     -0.00475523403365     -3.85667311410116
41
Ag3Au2-is1
  Au  0.03682955641800      0.00334033934577      0.97792352392140
  Fe  3.27949757399582      0.14830313532976     -2.24457216618814
  Fe  1.92585273952201      0.05677564064241      2.91483263735448
  Fe  -3.25376108642209     -0.10965753720029      4.15064751899703
  Fe  -1.88301398059972     -0.04613054730411     -0.93710688079866
  Au  -2.77218239439123     -0.08425402935740      1.60598369694335
  Ag  0.70739923069847      0.05547677505588     -1.78592079211315
  Ag  2.80252816505588      0.10517956909702      0.32792528549369
  Ag  -0.66813501079737     -0.03163914790580      3.73268407276133
  C   2.85177559873382      1.80514824469038     -1.85386347035964
  O   2.66710252940236      2.94014330427047     -1.69428108328893
  C   4.98712776126088      0.20429584692516     -2.01417087022531
  O   6.14346769147781      0.24177427643139     -1.93410682165939
  C   3.05953614527037      0.16219741004200     -3.95441532462415
  O   2.98683426051406      0.17388465059511     -5.11184283810760
  C   2.96874723253817     -1.54386647837868     -1.89625892210388
  O   2.86440882293185     -2.69259752994579     -1.76504968638821
  C   1.52159285626938      1.74639227467779      2.57201261953234
  O   1.34151585190213      2.87681792211325      2.43750292460566
  C   1.63664638776560     -1.65195529008497      2.55163644986777
  O   1.53565231642791     -2.79050451733568      2.40315476413788
  C   1.79876216939045      0.04141752683840      4.63961089533983
  O   1.90978464624477      0.03748103491051      5.79360128620895
  C   3.65213050896376      0.11464468862051      2.82003002370873
  O   4.80291855979722      0.15065979915947      2.95345332698137
  C   -2.92514401889316      1.58894076203129      3.82807333230761
  O   -2.80122006159726      2.73303851559695      3.69932886447561
  C   -3.05028637783136     -0.11501832075619      5.86386378506168
  O   -2.97930160040011     -0.12044262292175      7.02013545692420
  C   -2.82233308215544     -1.78036149800416      3.80443787601082
  O   -2.62854103845661     -2.91302265763521      3.66044852255207
  C   -4.96621427139589     -0.15973205187479      3.91529281001376
  O   -6.12016499159655     -0.19274580704799      3.83747403903687
  C   -1.57502137359187      1.67357427908890     -0.62703281846552
  O   -1.45941304933547      2.81194943456339     -0.50069153296454
  C   -1.44923789577903     -1.74122671089230     -0.64198235423454
  O   -1.25080441986944     -2.86956777953632     -0.52825469936762
  C   -3.61328581070595     -0.11148820944121     -0.76553016364041
  O   -4.76451461681396     -0.15300034129899     -0.89610129399196
  C   -1.82375049858472     -0.03606292320847     -2.66419878350203
  O   -1.95591602536345     -0.03512642989573     -3.81454321021282
41
Ag3Au2-is2
  Ag  0.01760460888230      0.01042375293909      0.97278313121831
  Fe  3.24429939635257      0.13592417445449     -2.17659706067148
  Fe  1.96369087991049      0.06529683724059      2.93967079209134
  Fe  -3.20916463630306     -0.11679290462774      4.12193152906372
  Fe  -1.92888043779120     -0.03655637589414     -0.99422593763054
  Au  -2.73218127135716     -0.07641906611505      1.57237090376665
  Ag  0.65872231035036      0.05148839113774     -1.78459598254276
  Au  2.76710932564186      0.10137494468344      0.37297275365243
  Ag  -0.62372827353076     -0.02722519549792      3.73019220160602
  C   2.80476573291743      1.80206290278447     -1.81891183593256
  O   2.60354584602905      2.93226322435745     -1.66635902685795
  C   4.95569587688528      0.19088735643375     -1.93962300250428
  O   6.10948723157913      0.22751419397565     -1.86031726997510
  C   3.04508825032884      0.14523264655421     -3.89006658019707
  O   2.97991272117675      0.15327888039226     -5.04681694111931
  C   2.91798420142448     -1.56263162312380     -1.85159268236175
  O   2.79353011689274     -2.70642731825124     -1.72049606837041
  C   1.51179139152045      1.74483428165484      2.61477460010541
  O   1.30774030252283      2.87301766684344      2.48777961196885
  C   1.63413473152794     -1.64023924339881      2.60378137777424
  O   1.51265668940920     -2.77920347522145      2.46781178442505
  C   1.88283254219301      0.05658876327250      4.66561122032769
  O   1.98368013934101      0.05601304569154      5.81990944207183
  C   3.69237754207892      0.12841256012208      2.78228011756640
  O   4.84670199276216      0.16904865124346      2.87351030677855
  C   -2.88627560308744      1.58301536070409      3.80023107425056
  O   -2.76409519101325      2.72732905086767      3.67141901951318
  C   -3.00863581040146     -0.12957389682955      5.83523493148655
  O   -2.94262237858440     -0.14001136730247      6.99192318008913
  C   -2.76725661228439     -1.78136575065888      3.75982019373023
  O   -2.56465083106303     -2.91087408266986      3.60409566322937
  C   -4.92062236241747     -0.17423113943428      3.88609801903767
  O   -6.07440603494936     -0.21260172487170      3.80749325866720
  C   -1.59567791930270      1.66764900683902     -0.65485562389623
  O   -1.47160150596008      2.80603500835809     -0.51666072105239
  C   -1.48058325724514     -1.71761020185475     -0.67251943830942
  O   -1.27898539822502     -2.84649613933917     -0.54760579479002
  C   -3.65771373073185     -0.09613116601191     -0.83720781720567
  O   -4.81211994827264     -0.13402877033212     -0.92852800725959
  C   -1.84777584072463     -0.02459595542539     -2.72013881875250
  O   -1.94850578648178     -0.02164030368963     -3.87444650299140
41
Ag3Au2-is3
  Ag  -0.00706301310648      0.00922146969263      0.99642150467524
  Fe  3.23599170542505      0.13532135268374     -2.19917980841877
  Fe  1.94292262856859      0.06723339763541      2.95364883276582
  Fe  -3.17266642434541     -0.11702343456807      4.11724175896259
  Fe  -1.93341810221354     -0.03529379997960     -0.98337458445626
  Au  -2.77587719639108     -0.07593870149021      1.55582415295125
  Ag  0.66169071192671      0.05278591061443     -1.75712176508052
  Ag  2.75411005570040      0.10665225408561      0.36853498488542
  Au  -0.60668763219700     -0.02488633083751      3.75842188940587
  C   2.80914387767505      1.79604790086236     -1.82324482871507
  O   2.62423466582161      2.93178940213058     -1.67174226013820
  C   4.94207216236511      0.18911848582931     -1.95825863690110
  O   6.09784526662233      0.22492155038232     -1.87104852575270
  C   3.02638193696368      0.13931654832091     -3.91022943897074
  O   2.96016963578283      0.14404278381638     -5.06793280256926
  C   2.91909708149876     -1.55487829374664     -1.84566676067583
  O   2.80967257163908     -2.70210231937886     -1.70890619826110
  C   1.56984472798083      1.75092096318451      2.55823801888056
  O   1.40601935921554      2.88127153571042      2.39777638493372
  C   1.68560559806588     -1.63509221587064      2.54573730426651
  O   1.60093484044757     -2.77276654841581      2.37599780409813
  C   1.75208229420688      0.05455348347691      4.68131672057743
  O   1.84391633422645      0.05363468064062      5.83752825440323
  C   3.66895498430775      0.12469204825984      2.91302100296908
  O   4.81979515569077      0.16094004918082      3.03647029323108
  C   -2.87474605119948      1.58932370634610      3.78586397225000
  O   -2.75935080790067      2.73072902137205      3.64616001627423
  C   -2.98322481415348     -0.13337829049693      5.83650252675345
  O   -2.92817275093343     -0.14644514520715      6.99117409760832
  C   -2.74909441832081     -1.78683099318994      3.73930600282846
  O   -2.54942079295657     -2.91244556373543      3.56929256450071
  C   -4.88759415735126     -0.17714253988717      3.89941975115299
  O   -6.04058727492126     -0.21728522009988      3.82544607261776
  C   -1.59439936267089      1.66949299511761     -0.65290620530788
  O   -1.47025263046992      2.80829502246594     -0.51915400383211
  C   -1.48000497004491     -1.71694027425629     -0.67181113858142
  O   -1.27915522353034     -2.84644489358737     -0.55254623420316
  C   -3.66271493932063     -0.09517868683962     -0.81742232611503
  O   -4.81680068812796     -0.13329790265044     -0.92652100888374
  C   -1.86757107752511     -0.02345128404836     -2.70950796865137
  O   -1.97381426645066     -0.02044712352254     -3.86263941547766
41
Ag3Au2-is4
  Ag  0.03310706625812      0.01041351489609      0.98717455884480
  Fe  3.21088272794161      0.13559457250356     -2.20549001997655
  Fe  1.97070487709099      0.06597936822141      2.95681283064924
  Fe  -3.20663119221167     -0.11709117282920      4.11946166405351
  Fe  -1.91975985349847     -0.03704990745564     -0.99508609327045
  Au  -2.71431901467694     -0.07600355012336      1.57350113031843
  Au  0.65836222360892      0.04822413385380     -1.75273762141402
  Ag  2.79509529359004      0.10227190679900      0.37837334643715
  Ag  -0.61739650952576     -0.02758047339217      3.74256516981065
  C   2.80843274999155      1.80302433508939     -1.81157070282142
  O   2.62678127836643      2.93390155839326     -1.64083055497040
  C   4.92055553368670      0.19172709914574     -1.98338086259026
  O   6.07572851739952      0.22891768487214     -1.90266161564229
  C   2.99828956575542      0.14360369399636     -3.92086623361411
  O   2.93592061912251      0.15113614168210     -5.07631865036130
  C   2.92475388037300     -1.56241036406748     -1.84231431840992
  O   2.82206084631290     -2.70601821917232     -1.69189566751153
  C   1.53632634673693      1.73651677567591      2.58403253757901
  O   1.34549383343189      2.86612440506864      2.43735491085284
  C   1.65860374452811     -1.62871849989264      2.57133561644043
  O   1.55106421247804     -2.76792736714066      2.41448979671032
  C   1.84811735166434      0.05461175501278      4.68071157645290
  O   1.94103453083957      0.05290017283061      5.83685081769760
  C   3.69516068253663      0.12895675222019      2.85929567736562
  O   4.84907507564859      0.16943826356238      2.96942482112320
  C   -2.88165882557761      1.58311546052210      3.80213119662691
  O   -2.75885930907926      2.72770039256345      3.67636701224986
  C   -3.01383698521671     -0.12997280354859      5.83354672108614
  O   -2.95273125578024     -0.14044551676536      6.99046668973776
  C   -2.76241690884979     -1.78206521250483      3.76204650553468
  O   -2.55905549168022     -2.91187627764920      3.60958457118465
  C   -4.91712840597243     -0.17457226952006      3.87714207638242
  O   -6.07071210150617     -0.21300794949054      3.79478266662717
  C   -1.63150790525213      1.67562739943460     -0.63913458390645
  O   -1.52360916086346      2.81209000743781     -0.48619058374099
  C   -1.52265836447566     -1.73112959835823     -0.65542710891243
  O   -1.34120182490114     -2.85979015984831     -0.51425980280015
  C   -3.65122494722738     -0.09182678021906     -0.87859915481765
  O   -4.80390504767532     -0.12638186013609     -0.97500277558542
  C   -1.77950781860102     -0.02409545890537     -2.72555573541779
  O   -1.85956103479043     -0.02087695276223     -3.87999980800218
41
Ag2Au3-is1
  Ag  0.02436120667437      0.00967219591661      0.94902937549200
  Fe  3.19454081444794      0.13822187204527     -2.16054451129211
  Fe  1.97703173133397      0.06239905249420      2.94929181431704
  Fe  -3.16121781567629     -0.11203725005170      4.13697765965525
  Fe  -1.93048742228084     -0.04123094563892     -1.02983504753759
  Ag  -2.73526776665551     -0.07596965251288      1.55396188684394
  Au  0.62647345356108      0.04859768783896     -1.80459123262778
  Au  2.78125959074201      0.09885019847407      0.39953418776528
  Au  -0.60583060345896     -0.02335701810535      3.68302461467047
  C   2.76820918516258      1.80802163913321     -1.78492591761904
  O   2.56792824620692      2.93403595822310     -1.61730096669528
  C   4.90815260168680      0.19764102621561     -1.93432009906935
  O   6.06101628022786      0.23725446917006     -1.85446713531659
  C   3.00886985852301      0.15233540683544     -3.87999492018259
  O   2.95638462091831      0.16375436026082     -5.03500086000200
  C   2.89177579891516     -1.56693085075996     -1.82672907160312
  O   2.77429408157612     -2.70818316699411     -1.68617065734390
  C   1.57689357025486      1.75469344232456      2.60372932453470
  O   1.39348590606370      2.88262440568470      2.45906828391406
  C   1.68819461795687     -1.65007399719409      2.59316307651594
  O   1.58028690451984     -2.78668305363672      2.44046110556297
  C   1.82483220314739      0.05197774166036      4.67911912658437
  O   1.89684111584556      0.05046604157401      5.83401464645361
  C   3.70935722008715      0.11815944108249      2.84432635217119
  O   4.86140155019298      0.15349599631065      2.95337461946078
  C   -2.87485161164504      1.58658753564200      3.77722723546763
  O   -2.77309378965669      2.73082292393242      3.63053317198809
  C   -2.94973432305654     -0.12038490912858      5.85217402013618
  O   -2.88652958615775     -0.12803743626833      7.00765268235854
  C   -2.75475547760281     -1.77891213170625      3.74506730139042
  O   -2.57171571802049     -2.90997324341747      3.57675411261237
  C   -4.87037507541439     -0.16992461169536      3.91034458879531
  O   -6.02520689347627     -0.20825060993651      3.82384554089836
  C   -1.65920963372078      1.65996883012233     -0.62548199719928
  O   -1.56708494531269      2.79709471202483     -0.45493527882887
  C   -1.54638044831493     -1.72400624090138     -0.64021323497030
  O   -1.37757523708658     -2.85392850232610     -0.48073472606312
  C   -3.65618343932297     -0.09817795812993     -0.96280937407676
  O   -4.80907423881969     -0.13456040296478     -1.07267957087359
  C   -1.75617677402396     -0.02772802500384     -2.75789060613819
  O   -1.84297075834131     -0.02528993059347     -3.91391952014908
41
Ag2Au3-is2
  Au  0.01740101833675      0.01338870450620      0.97277438567654
  Fe  3.24157149676613      0.13884674710061     -2.24688865515683
  Fe  1.90713408520832      0.06495698436306      2.91807483766663
  Fe  -3.20641933864363     -0.11742955579155      4.19226756198417
  Fe  -1.87224508243586     -0.03832136591963     -0.97253785563012
  Ag  -2.74904769271665     -0.07668657296013      1.61136044737393
  Au  0.68440833336866      0.04952252057994     -1.81115220958155
  Ag  2.78382651644676      0.10207547010934      0.33388389192050
  Au  -0.64941526865701     -0.02505955650814      3.75662680676171
  C   2.83449000161356      1.80604228614859     -1.85759810492532
  O   2.65204780661558      2.93764533745797     -1.69166496675757
  C   4.94929834746318      0.19486711747800     -2.00756500405480
  O   6.10361133574655      0.23202719397723     -1.91402783285556
  C   3.04523457388408      0.14915887770084     -3.96411930922425
  O   2.99195749016328      0.15827697993369     -5.12008101597235
  C   2.95131471777791     -1.55985649533943     -1.89131911419239
  O   2.84840180537634     -2.70448246572002     -1.74764630067904
  C   1.54723682060204      1.76299674066843      2.55193239273687
  O   1.38905649055110      2.89319019720491      2.39924156467460
  C   1.65810767143127     -1.64984974616391      2.53825126262390
  O   1.57503232895612     -2.78664504201672      2.37541088572761
  C   1.72278601990115      0.05191197962356      4.64717795755284
  O   1.83336646152702      0.05060185955251      5.80097360452470
  C   3.63333576680299      0.11981676619801      2.86454080344644
  O   4.78293637724024      0.15437049652855      3.00314541718335
  C   -2.91864906118917      1.58191149383783      3.83792753604328
  O   -2.81730909634168      2.72680924591065      3.69515159394385
  C   -3.00887933390284     -0.12933689852614      5.90936669327696
  O   -2.95482423065862     -0.13953899630021      7.06528410856988
  C   -2.79774036230792     -1.78367279423351      3.80043841468268
  O   -2.61450117357802     -2.91483401882856      3.63247315911166
  C   -4.91424819505556     -0.17528196792973      3.95419139491601
  O   -6.06858090748260     -0.21366388224624      3.86140642638239
  C   -1.62258909413704      1.67627971546070     -0.59230756308433
  O   -1.53907767363605      2.81305049202893     -0.42944983478066
  C   -1.51319154807803     -1.73664949178294     -0.60674124929720
  O   -1.35553421008565     -2.86691153555755     -0.45413003204917
  C   -3.59848047739373     -0.09234403496752     -0.91934156866385
  O   -4.74807610682565     -0.12626170086427     -1.05814188316131
  C   -1.68764842453329     -0.02482867976576     -2.70162992070748
  O   -1.79822918812004     -0.02305740494756     -3.85542872600675
41
Ag2Au3-is3
  Au  0.02259536972112      0.02125374047595      0.96718815965576
  Fe  3.23613859015436      0.13279722286437     -2.19883710239608
  Fe  1.93681157063143      0.06922651164076      2.88822857117590
  Fe  -3.23878058612872     -0.12291162424675      4.18211119306756
  Fe  -1.86807465106222     -0.03362834295453     -0.97719149328315
  Ag  -2.73920879898093     -0.08082504686536      1.61194391597805
  Au  0.67173818433696      0.05090483230286     -1.82870768714534
  Au  2.82773966704977      0.10408474049299      0.36085285174744
  Ag  -0.66263640790844     -0.03108140283070      3.72074613920770
  C   2.82292129174486      1.80799497402379     -1.83164152774891
  O   2.63098097873897      2.93606413693500     -1.66986441815468
  C   4.95156514641648      0.18667272347486     -1.97994885751909
  O   6.10471488050596      0.22230488463687     -1.90618928012865
  C   3.04423539340927      0.14188260583153     -3.91832942477734
  O   2.98842875168159      0.15000702229899     -5.07300502305097
  C   2.93455658954634     -1.57239718018468     -1.86250295934788
  O   2.81756076442777     -2.71320508883919     -1.72033710114332
  C   1.49688784591992      1.76391952073154      2.59932864913154
  O   1.29606061571836      2.89217857564610      2.48933768132525
  C   1.62140830310273     -1.65045132870938      2.58515135996636
  O   1.50226443040963     -2.78886103513364      2.46258339108880
  C   1.88155299942403      0.05991997028735      4.61506345119945
  O   2.01216230600979      0.05946462679000      5.76540664930799
  C   3.66683382265661      0.13452515027963      2.70728202501018
  O   4.81822675713283      0.17674225491178      2.84390305715725
  C   -2.92247510844645      1.56766214522819      3.83271861345010
  O   -2.81465105472829      2.71604915027016      3.70025900855251
  C   -3.02760210594149     -0.13547264434689      5.89287676258540
  O   -2.96066077968508     -0.14622448895930      7.05077324859366
  C   -2.80580018485468     -1.77860114400750      3.79349048112177
  O   -2.61783075748216     -2.91332062346861      3.63491881051378
  C   -4.94522125497426     -0.17912019169677      3.94475398913466
  O   -6.10139890451760     -0.21683174926605      3.86015825214770
  C   -1.63224896780132      1.68092797687531     -0.58564748380548
  O   -1.55589959074827      2.81730153768998     -0.41762161969480
  C   -1.52347559531288     -1.73384580048526     -0.60382357179260
  O   -1.37220867193695     -2.86429411490535     -0.44759206852879
  C   -3.59479237240504     -0.08660760818360     -0.94737679645382
  O   -4.74257193912424     -0.11903921918891     -1.09537567707437
  C   -1.66167521144180     -0.01749408062650     -2.70541512898869
  O   -1.78030231525797     -0.01463658878906     -3.85953904008486
41
Ag2Au3-is4
  Au  -0.00596760831342      0.01335787820038      0.94964381123493
  Fe  3.28458062210358      0.13899018900532     -2.20206505620128
  Fe  1.90372615016081      0.06497535367426      2.88906528253863
  Fe  -3.20455888123435     -0.11764848624133      4.19302403737158
  Fe  -1.90404677286072     -0.03809341179076     -0.97941397858943
  Ag  -2.76993168439019     -0.07717678312925      1.60682671606177
  Ag  0.69302287863176      0.05318069779623     -1.80523874982096
  Au  2.78240874814352      0.10179540568117      0.34230399666754
  Au  -0.65435733458852     -0.02532344368330      3.72908558780626
  C   2.84481226890443      1.80572422554513     -1.84842934007157
  O   2.64727796965821      2.93739550653242     -1.70085286171584
  C   4.99509431143656      0.19289165566380     -1.95999776465408
  O   6.14884665440359      0.22886973630627     -1.87720660162245
  C   3.09242238394837      0.15033715387043     -3.91648779409015
  O   3.03010734835026      0.15975369760194     -5.07343308951841
  C   2.95682179149486     -1.56023212345198     -1.88382991620637
  O   2.83538522857670     -2.70533402625576     -1.75969396226616
  C   1.52508262377449      1.77160048576544      2.56688778131187
  O   1.35108018019383      2.90026951748503      2.43228166053927
  C   1.63700325987889     -1.66071965642647      2.55722056886520
  O   1.53796149391309     -2.79746714628449      2.41488467042150
  C   1.76798533547186      0.05588480647208      4.62147290976655
  O   1.88516768227027      0.05645908130016      5.77308332257274
  C   3.63707373563042      0.12059935963937      2.77675074452011
  O   4.78634494225430      0.15541342196049      2.91091995135676
  C   -2.92200862015102      1.58156767615276      3.83406761716355
  O   -2.82386501200410      2.72658794527150      3.68982052867450
  C   -2.99065050363676     -0.12919634235013      5.90809530943364
  O   -2.92661687361571     -0.13917489732681      7.06355535253434
  C   -2.80180303935736     -1.78409931669372      3.79630187931692
  O   -2.62221649231078     -2.91560188406946      3.62649921941728
  C   -4.91466916415997     -0.17525408954118      3.97274019085631
  O   -6.06987392167419     -0.21348579736223      3.89175232462509
  C   -1.61207529144096      1.66953822874708     -0.61462867468531
  O   -1.50990419486643      2.80785709744366     -0.46397854717525
  C   -1.49406946034489     -1.72487674696673     -0.63107977738772
  O   -1.31235508242735     -2.85481487791098     -0.49290728150238
  C   -3.62923253096093     -0.09846150455983     -0.88150318375428
  O   -4.78054708196757     -0.13664397110945     -1.01380366777198
  C   -1.78049035398419     -0.02457606569894     -2.70388539150770
  O   -1.89509670491039     -0.02183354926214     -3.85771782451510
41
AgAu4-is1
  Ag  0.00434029642359      0.00401138621772      0.97918716452408
  Fe  3.18117828187818      0.12694744963515     -2.14349656485687
  Fe  1.99046528227375      0.07406750936405      2.97924470544808
  Fe  -3.14397842056515     -0.13217373809170      4.08921434594074
  Fe  -1.95913847756613     -0.03046118494777     -1.03151725050536
  Au  -2.74488778960083     -0.09831765177738      1.52462610871869
  Au  0.61112016934266      0.04789673161686     -1.77104590858120
  Au  2.75447691014675      0.05600518593935      0.41746640974784
  Au  -0.57417237663814     -0.01916606716325      3.72622695133006
  C   2.77392166312950      1.79725568036443     -1.74604230747979
  O   2.58567258389298      2.92223281504162     -1.56073261327259
  C   4.89787929322033      0.17833431896324     -1.94263902755609
  O   6.05199640895288      0.21153600680603     -1.87894045961326
  C   2.96705251951842      0.15088531794107     -3.85962310911189
  O   2.89670973936707      0.16380824457451     -5.01380527718680
  C   2.88638281173757     -1.58023927647921     -1.81289314875129
  O   2.77520604797442     -2.72277763605716     -1.67541814647643
  C   1.58102995985068      1.75687844303654      2.60076855912302
  O   1.40049359102072      2.88121927165206      2.42661563246599
  C   1.70701096552952     -1.64429648310306      2.64702657703605
  O   1.60120949808167     -2.78295260864117      2.50769451619400
  C   1.85260821139140      0.10285147921287      4.70986627412779
  O   1.93491729456011      0.15176056115326      5.86360933257129
  C   3.72085883941417      0.13926369648882      2.85666897997995
  O   4.87370926068823      0.18705106388900      2.94911968390010
  C   -2.85122832833666      1.57473199502537      3.75450387012146
  O   -2.74156708450186      2.71682381805010      3.61376001330096
  C   -2.96310892516183     -0.13923499843187      5.80898206264475
  O   -2.91232347959414     -0.14488269323209      6.96421582086828
  C   -2.69976381774748     -1.79956159316411      3.72113998773639
  O   -2.48141229440717     -2.92364789228620      3.56394350530835
  C   -4.85636916494988     -0.20597036856209      3.85861224809180
  O   -6.00863109255674     -0.25554449131964      3.77478416077752
  C   -1.66837784301305      1.67592492939741     -0.64931006637893
  O   -1.55987511542865      2.81012059577109     -0.47980862429907
  C   -1.55525696843462     -1.72517778213435     -0.70377788600486
  O   -1.36900553534214     -2.85423427820423     -0.57009676876162
  C   -3.69043093301598     -0.09358077729958     -0.91926037959855
  O   -4.84297245701384     -0.13221353689722     -1.02187758468866
  C   -1.81346742582830      0.01085404994939     -2.76113690583905
  O   -1.89440609869223      0.03700750770200     -3.91572688099495
41
AgAu4-is2
  Au  0.01486086325096      0.03278309598240      0.95070944078278
  Fe  3.22870599188502      0.11654348149859     -2.19828294583133
  Fe  1.92471000472750      0.09359291184136      2.89891767547771
  Fe  -3.19281021358044     -0.14994872922033      4.18545089867304
  Fe  -1.88577765872182     -0.01653817083764     -0.98857840657802
  Ag  -2.73849413575908     -0.07761049289691      1.59928035354500
  Au  0.65982378064048      0.05619363377897     -1.83592352806619
  Au  2.80314390219377      0.10214212158620      0.36108726683118
  Au  -0.64227552653950     -0.02122089724001      3.72301830125118
  C   2.82365940630256      1.79672166727006     -1.84543244875257
  O   2.63896993038870      2.92747960515904     -1.69341273293367
  C   4.94176289011895      0.15630449918625     -1.95974395238588
  O   6.09442168468635      0.18235635544862     -1.87237137225053
  C   3.05284473507314      0.11923843109654     -3.91916507643852
  O   3.00600247240111      0.12206596952651     -5.07443409492732
  C   2.90623984162550     -1.58447703238840     -1.85935264832560
  O   2.77734874144649     -2.72397373485181     -1.71640004371441
  C   1.53115026599409      1.79505866097786      2.56492929143983
  O   1.35004956374570      2.92194885561458      2.42415378022407
  C   1.65799342047260     -1.63716510072316      2.59103413929484
  O   1.55912635331431     -2.77521950257497      2.46045821513632
  C   1.79305416268442      0.11011730964761      4.63125218290488
  O   1.90747041238583      0.13359065231211      5.78257717097901
  C   3.65757490511956      0.15517681935945      2.77506687554583
  O   4.80720549979264      0.19623621830843      2.91108120529910
  C   -2.94094378029948      1.55591871093713      3.83473396938077
  O   -2.86230195754368      2.70354745068485      3.69820992715571
  C   -2.94557044209474     -0.18109422768253      5.89610872051124
  O   -2.86058598137638     -0.20639647266733      7.05011073520132
  C   -2.78572456707190     -1.80722028370428      3.75472452266413
  O   -2.60001486158782     -2.93458350903928      3.56570789282272
  C   -4.90552481247197     -0.22312989753660      3.99639522509232
  O   -6.06159401004370     -0.27251184132635      3.93463205477231
  C   -1.64304612512650      1.69526132867110     -0.58890758942315
  O   -1.56348016273281      2.83094184249142     -0.41658941979591
  C   -1.54424567754763     -1.71921670345255     -0.62393490429908
  O   -1.39520399531007     -2.85070891906719     -0.47307672751941
  C   -3.61212248361152     -0.06434890576251     -0.95509985911505
  O   -4.76072113067818     -0.09228789218989     -1.10062441240284
  C   -1.68008215962453      0.00864777048778     -2.71704585983485
  O   -1.79773314652793      0.01881992129488     -3.87113582239111
